# Supplementary material for: Metabolomics, Transcriptome and Single-Cell RNA Sequencing Analysis of the Metabolic Heterogeneity between Oral Cancer Stem Cells and Differentiated Cancer Cells
Source: Cancers (Basel). 2024 Jan 5;16(2):237. doi: 10.3390/cancers16020237 (PMC10813553; doi:10.3390/cancers16020237)
Supplement: Supplementary file 1 [file cancers-16-00237-s001.zip]

Archive with 7 entries (7 files):
- Supplementary figure S1.pdf
- supplementary figure S2.pdf
- supplementle method S2.pdf
- Supplementle Tabel S2.xlsx
- Supplementle Table S3.xlsx
- Supplemently method S1.pdf
- Table S1 sample detail.pdf
