# Supplementary material for: Metabolomics, Transcriptome and Single-Cell RNA Sequencing Analysis of the Metabolic Heterogeneity between Oral Cancer Stem Cells and Differentiated Cancer Cells
Source: Cancers (Basel). 2024 Jan 5;16(2):237. doi: 10.3390/cancers16020237 (PMC10813553; doi:10.3390/cancers16020237)
Supplement: Supplementary file 1 [file cancers-16-00237-s001.zip › Supplementle Tabel S2.xlsx]

## Sheet: CAL27 result
Compound_ID	Name	Formula	Molecular Weight	CAS	all_CAL27_MCTS_1	all_CAL27_MCTS_2	all_CAL27_MCTS_3	all_CAL27_MCTS_4	all_CAL27_MCTS_5	all_CAL27_1	all_CAL27_2	all_CAL27_3	all_CAL27_4	all_CAL27_5	FC	log2FC	Pvalue
Com_100_neg	D-Xylulose 5-phosphate	C5H11O8P	230.11	"4212-65-1"	1626000	3218000	2620000	3076000	3741000	4448000	4749000	4408000	4635000	4017000	0.641641	-0.640162	0.0271928
Com_101_neg	D-Xylonate	C5H10O6	166.129	"526-91-0"	97600	106400	58690	95310	95660	135200	143900	140200	142300	201400	0.594574	-0.750072	0.00434254
Com_102_neg	dUMP	C9H13N2O8P	308.182	"964-26-1"	160100	205000	126600	179100	184500	340900	383500	401100	394000	503000	0.422892	-1.24164	4.62725e-05
Com_103_neg	Fosfomycin	C3H7O4P	138.059	"23155-02-4"	6884	6527	8505	8933	12000	10330	5172	12210	7756	5145	1.05506	0.0773199	0.674675
Com_104_neg	Ethylmalonate	C5H8O4	132.115	"601-75-2"	7035	5475	2818	4922	4820	7084	10020	7900	9072	13050	0.531978	-0.910561	0.00892085
Com_105_neg	2-Methylpentanedioic acid	C6H10O4	146.14	"617-62-9"	51940	72120	29900	44990	52440	59470	63580	50610	64780	88120	0.769813	-0.377421	0.138327
Com_106_neg	Methylmalonate	C4H6O4	118.09	"516-05-2"	2315000	1788000	792000	1302000	1641000	7712000	9578000	8719000	9053000	8682000	0.179179	-2.48053	0.000446247
Com_107_neg	Dulcitol	C6H14O6	182.17	"608-66-2"	8304	11810	12940	12130	17850	5446	4877	4913	6972	9432	1.99223	0.994381	0.0042209
Com_108_neg	Gluconolactone	C6H10O6	178.14	"90-80-2"	39780	30580	32710	25820	17600	45040	60920	109000	61730	51940	0.44576	-1.16566	0.00460631
Com_109_neg	DL-Panthenol	C9H19NO4	205.25	"16485-10-2"	23930	5687	1870	3382	3308	31530	5582	3508	3981	6464	0.747616	-0.419631	0.573863
Com_10_neg	Taurochenodeoxycholic acid sodium salt	C26H44NO6S.Na	521.68	"6009-98-9"	4035	1685	1493	3408	2239	23540	16270	31780	22290	62630	0.0821673	-3.60529	4.16959e-05
Com_110_neg	Sebacic acid	C10H18O4	202.248	"111-20-6"	208000	163300	146600	176400	183800	176200	186000	177600	167800	193600	0.974368	-0.0374621	0.637829
Com_111_neg	Tiglic acid	C5H8O2	100.116	"80-59-1"	747200	602700	615400	796800	825000	689700	727600	605000	597200	673100	1.08944	0.123591	0.328621
Com_112_neg	4-Hydroxyphenylpyruvate	C9H8O4	180.16	"156-39-8"	17640	30460	12880	13970	24120	51660	24110	22980	30840	26860	0.633237	-0.659182	0.0672097
Com_113_neg	Oxaloacetate	C4H4O5	132.072	"328-42-7"	3649000	3240000	1973000	3080000	2978000	4067000	4329000	4372000	4478000	5004000	0.670562	-0.576558	0.0133403
Com_114_neg	Tetrahydroaldosterone	C21H32O5	364.476	"13489-75-3"	5373	2562	4786	3292	4234	5783	2190	7028	3021	3977	0.92036	-0.11973	0.906607
Com_115_neg	dCDP	C9H15N3O10P2	387.177	"800-73-7"	96330	50880	28690	38280	44420	201000	190500	205600	215600	242700	0.245026	-2.029	0.0014024
Com_116_neg	Methyldopa	C10H13NO4	211.214	"555-30-6"	4770	3173	6808	4774	3132	6882	4376	12630	7959	9046	0.554056	-0.851897	0.0356802
Com_117_neg	3-PRENYL-4-HYDROXYACETOPHENONE	C13H16O2	204.26	"26932-05-8"	533300	132900	143900	188000	105700	1352000	1591000	898700	1520000	2209000	0.145799	-2.77795	0.000637729
Com_118_neg	alpha-Benzylsuccinic acid	C11H12O4	208.211	"884-33-3"	199100	211500	130300	169400	170300	244800	272000	243200	321400	352200	0.614258	-0.703084	0.0024524
Com_119_neg	6-Sialyllactose	C23H39NO19	633.551	"35890-39-2"	4952	5596	3768	2633	3615	3650	7583	4993	4963	8663	0.688865	-0.537707	0.120042
Com_11_neg	D-Glucose 6-phosphate	C6H13O9P	260.136	"56-73-5"	10620000	26680000	21120000	22680000	27710000	4721000	8658000	6574000	8634000	6767000	3.07773	1.62187	0.0012122
Com_120_neg	2-Hydroxyisocaproic Acid	C6H12O3	132.158	"498-36-2"	3515	6110	2525	3821	5949	5024	6391	4667	5320	9896	0.700364	-0.513823	0.124108
Com_121_neg	Trehalose 6-phosphate	C12H23O14P	422.276	"4484-88-2"	36840	86640	67390	76240	74260	75010	62050	98110	65750	75510	0.906862	-0.141045	0.490515
Com_122_neg	Terephthalic Acid	C8H6O4	166.131	"100-21-0"	937600	565200	556600	578800	596600	899100	910800	964300	931000	1027000	0.683572	-0.548835	0.0136726
Com_123_neg	Citicoline	C14H26N4O11P2	488.324	"987-78-0"	3151	3854	4786	4074	4234	3869	4926	6310	3512	3843	0.89488	-0.160234	0.473256
Com_124_neg	Homotaurine	C3H9NO3S	139.17	"3687-18-1"	49650	92730	101600	110300	113800	127000	131500	151800	102800	143700	0.712667	-0.488699	0.072045
Com_125_neg	Glycylglycine	C4H8N2O3	132.12	"556-50-3"	8983	16030	5859	10270	6271	6833	17380	13710	7935	19240	0.728333	-0.457331	0.304076
Com_126_neg	Allitol	C6H14O6	182.172	"488-44-8"	21840	30630	18020	23080	23130	8334	12490	10900	11740	15630	1.97482	0.981721	0.00094084
Com_127_neg	Undecylenic acid	C11H20O2	184.28	"112-38-9"	12710000	3342000	7811000	4937000	3472000	4700000	3654000	2759000	2482000	4349000	1.79848	0.846781	0.141358
Com_128_neg	scyllo-Inositol	C6H12O6	180.16	"488-59-5"	233400	339900	301800	297700	296500	290100	396500	405700	360000	521100	0.744553	-0.425554	0.0405781
Com_129_neg	Succinic acid	C4H6O4	118.09	"110-15-6"	7342000	5692000	2448000	4028000	5160000	22850000	26980000	25670000	25390000	25580000	0.195066	-2.35797	0.000686816
Com_12_neg	5'-Adenylic acid	C10H14N5O7P	347.221	"61-19-8"	1652000	1395000	879000	1713000	1603000	8173000	8584000	6957000	8115000	7437000	0.184434	-2.43882	6.15528e-05
Com_130_neg	Cytosine	C4H5N3O	111.1	"71-30-7"	3593	4316	4786	5141	2934	2720	3644	4373	2736	2984	1.26208	0.3358	0.132122
Com_131_neg	Xanthurenic Acid	C10H7NO4	205.17	"59-00-7"	193400	213800	102700	156900	195100	147800	184000	165200	174900	256000	0.928872	-0.106449	0.603798
Com_132_neg	Nicotinamide N-oxide	C6H6N2O2	138.12	"1986-81-8"	580200	520300	602600	623500	669300	568600	567200	553300	599100	602000	1.03657	0.0518201	0.493217
Com_133_neg	cis-Aconitic acid	C6H6O6	174.11	"585-84-2"	551700	116500	50800	95620	130100	297600	327000	384200	484300	1384000	0.328358	-1.60666	0.0310294
Com_134_neg	Riboflavin-5-phosphate	C17H21N4O9P	456.344	"146-17-8"	72850	155900	64470	127100	147700	68320	116200	121600	94620	140900	1.0487	0.0686074	0.954552
Com_135_neg	D-Glucopyranose	C6H12O6	180.156	"28905-12-6"	32080	43410	54290	35620	62110	76090	61740	74090	70020	96200	0.601655	-0.732991	0.00913528
Com_136_neg	Pyruvic Acid	C3H4O3	88.062	"127-17-3"	18230	9783	6790	5548	6554	38150	38030	48830	48570	71120	0.191684	-2.3832	0.000340067
Com_137_neg	Pyrophosphate	H4O7P2	177.975	"2466-09-3"	14520000	27560000	13250000	18550000	22220000	32860000	25850000	31150000	30570000	26800000	0.65272	-0.615463	0.0238595
Com_138_neg	Prostaglandin G2	C20H32O6	368.465	"51982-36-6"	10100	11110	4888	8352	6846	41580	43340	36260	36300	38530	0.210683	-2.24685	0.000247583
Com_139_neg	Phosphopyruvic acid	C3H5O6P	168.042		837200	3286000	2472000	1798000	1935000	217900	258600	1173000	262700	557700	4.18163	2.06406	0.00480932
Com_13_neg	UMP	C9H13N2O9P	324.181	"58-97-9"	3813000	2717000	1623000	3384000	3051000	29010000	28530000	28880000	28960000	31610000	0.0992448	-3.33286	7.64875e-05
Com_140_neg	1-Dodecanol	C12H26O	186.33	"112-53-8"	30080	30000	27740	25830	29860	32160	34500	28650	29210	31270	0.921176	-0.118451	0.108038
Com_141_neg	Succinic anhydride	C4H4O3	100.07	"108-30-5"	726300	706300	659600	804700	918800	597100	655900	624300	586900	646500	1.22664	0.294708	0.0229012
Com_142_neg	Hydantoin-5-propionic acid	C6H8N2O4	172.14	"5624-26-0"	53440	28570	14250	22960	23080	82160	102900	103900	112800	136000	0.264616	-1.91803	0.00149702
Com_143_neg	Dimethylmalonic acid	C5H8O4	132.11	"595-46-0"	1226000	1075000	696000	962400	978900	1278000	1373000	1384000	1440000	1532000	0.704767	-0.504782	0.014918
Com_144_neg	Dipicolinic acid	C7H5NO4	167.12	"499-83-2"	28510	44230	29810	38600	31580	28590	38690	47380	50710	56790	0.777503	-0.36308	0.147589
Com_145_neg	Glucotropaeolin	C14H19NO9S2	409.4	"499-26-3"	54700	23910	9150	35670	46520	48890	44560	37700	47880	49430	0.743894	-0.426831	0.227494
Com_146_neg	Diflunisal	C13H8F2O3	250.2	"22494-42-4"	170700	205200	177800	174600	199700	159400	165000	165800	166600	159200	1.13725	0.185556	0.0257801
Com_147_neg	Hexadecanedioate	C16H30O4	286.41	"505-54-4"	39650	35810	39770	36650	35560	30510	35650	37840	33670	43140	1.03667	0.0519544	0.536024
Com_148_neg	Hydroxyhydroquinone	C6H6O3	126.11	"533-73-3"	113400	118000	54640	97650	111200	114000	123800	99950	118100	173400	0.786476	-0.346525	0.173611
Com_149_neg	3-Phosphoglyceric acid	C3H8NaO6P	194.056	"17603-42-8"	2191000	20560000	8763000	16420000	16990000	2798000	4281000	7489000	6977000	12770000	1.892	0.919913	0.316561
Com_14_neg	L-Threonine	C4H9NO3	119.12	"72-19-5"	807900	803800	532100	649000	727600	391400	482500	409200	450500	704000	1.44421	0.530278	0.0212677
Com_150_neg	5,6-Dihydroxyindole-2-Carboxylic Acid	C9H7NO4	193.156	"4790-08-3"	136200	133600	136500	151000	123600	118400	96510	149900	131300	116800	1.11093	0.151768	0.206379
Com_151_neg	ARCAR	C9H15N4O8P	338.211	"3031-94-5"	286800	401900	371400	375700	391000	380900	282600	259800	311700	262400	1.21998	0.286859	0.0621791
Com_152_neg	APS	C10H14N5O10PS	427.284	"485-84-7"	73000000	53040000	17380000	37810000	37870000	108300000	114900000	105800000	116700000	119300000	0.387788	-1.36666	0.0114689
Com_153_neg	5-Phosphoribosyl 1-pyrophosphate	C5H13O14P3	196.25	"97-55-2"	79590	422200	62990	125000	204300	70410	68870	89080	95690	79140	2.21752	1.14894	0.17694
Com_154_neg	2-Phenylbutyric acid	C10H12O2	164.2	"90-27-7"	92570	98830	49270	65410	75500	67460	69640	61090	75010	107400	1.00257	0.00370999	0.963092
Com_155_neg	Galactaric acid	C6H10O8	210.14	"526-99-8"	379100	305100	134800	245200	233800	285200	309500	305900	334300	458700	0.766415	-0.383803	0.163307
Com_156_neg	Pimelic acid	C7H12O4	160.17	"111-16-0"	60140	54850	48240	57110	55380	69850	60370	65890	56850	93180	0.796556	-0.328152	0.065689
Com_157_neg	Mefenamic acid	C15H15NO2	241.28	"61-68-7"	73300	70310	77070	84710	77560	73420	79150	72180	84110	85780	0.970378	-0.0433812	0.544303
Com_158_neg	Palmitaldehyde	C16H32O	240.42	"629-80-1"	113700	105700	119100	113900	113400	105700	117200	100500	120900	116000	1.00982	0.0140927	0.782754
Com_159_neg	Ribulose-5-phosphate	C5H11O8P	230.02		780500	1193000	1250000	1348000	1581000	1028000	1150000	1199000	1022000	922700	1.15612	0.209286	0.371067
Com_15_neg	Trehalose	C12H22O11	342.296	"99-20-7"	24260	141100	87290	103400	194600	106500	104800	78110	114300	146300	1.00116	0.00167777	0.653792
Com_160_neg	Glycoursodeoxycholic acid	C26H43NO5	449.631	"64480-66-6"	23350	29950	26020	27660	28210	32260	42950	41900	38550	45220	0.672989	-0.571345	0.000894187
Com_161_neg	Glycochenodeoxycholic acid	C26H43NO5.Na	471.6	"640-79-9"	25970	19770	19450	26800	28830	28030	35100	34930	36630	41850	0.684377	-0.547136	0.00672959
Com_162_neg	Malonic acid	C3H4O4	104.011	"141-82-2"	498300	391900	243400	385200	316300	358400	386400	410100	356100	345700	0.988366	-0.016882	0.774391
Com_163_neg	Glyceraldehyde 3-phosphate	C3H7O6P	170.058	"142-10-9"	3857	2493	4786	1390	2206	4484	2304	2348	2583	3361	0.976923	-0.0336831	0.760282
Com_164_neg	Asp-Phe	C13H16N2O5	280.276	"13433-09-5"	44450	22220	11680	23050	17590	90330	105100	102200	94440	98290	0.242658	-2.043	0.00206451
Com_165_neg	Cytidine 5'-Monophosphate-N-Acetylneuraminic Acid	C20H30N4NaO16P	636.433	"3063-71-6"	51610	24420	26930	41790	41830	65870	57440	74770	32420	44130	0.679387	-0.557695	0.100647
Com_166_neg	D-Mannose	C6H12O6	180.156	"3458-28-4"	13160	18090	5995	14090	26880	49130	13750	18380	24830	11230	0.666681	-0.584932	0.328583
Com_167_neg	dTMP	C10H15N2O8P	322.208	"365-07-1"	109400	112800	35480	95770	101200	1118000	1246000	1130000	1122000	1110000	0.079401	-3.6547	0.000255605
Com_168_neg	N-acetyl-L-ornithine	C7H14N2O3	174.198	"6205-08-9"	94720	75850	49250	64560	60910	103000	97790	117100	99030	124000	0.638338	-0.647607	0.00940646
Com_169_neg	Aminomalonic acid	C3H5NO4	119.08	"1068-84-4"	854200	891300	597800	744800	786500	422700	523300	468100	437600	694100	1.52196	0.605928	0.00609832
Com_16_neg	L-Asparagine	C4H8N2O3	132.12	"70-47-3"	400000	532800	510500	489000	494300	146100	366100	178800	344100	229700	1.91856	0.940027	0.0144717
Com_170_neg	TPP	C12H19ClN4O7P2S	460.77	"154-87-0"	66650	81610	41300	65490	51490	78270	80940	65190	78990	76510	0.806897	-0.309544	0.113478
Com_171_neg	Homoarginine	C7H16N4O2	188.23	"156-86-5"	32180	73810	45240	55220	63470	36310	25360	44910	39060	41280	1.44404	0.530111	0.0875676
Com_172_neg	Creatine phosphate disodium salt	C4H8N3Na2O5P	255.08	"922-32-7"	5229000	6265000	3728000	6078000	5677000	12690000	13290000	12830000	16750000	18500000	0.364259	-1.45696	3.95402e-05
Com_173_neg	Tetradecanedioic acid	C14H26O4	258.35	"821-38-5"	36270	35190	38200	39660	32510	35880	35120	37540	38060	41140	0.96852	-0.0461458	0.477694
Com_174_neg	Taurine	C2H7NO3S	125.15	"107-35-7"	6614000	12930000	6892000	10920000	13460000	29500000	41590000	42640000	33790000	50430000	0.256711	-1.96178	0.000147935
Com_175_neg	N-Acetyl-DL-phenylalanine	C11H13NO3	207.226	"2901-75-9"	36830	80250	36320	56740	67580	21540	25030	24970	23860	36180	2.11066	1.07769	0.00735139
Com_176_neg	Sulfoacetic acid	C2H4O5S	140.115	"123-43-3"	213000	242900	168500	566800	222700	243400	199500	289800	207100	245700	1.19266	0.254184	0.710551
Com_177_neg	Thymidine 5'-diphosphate	C10H16N2O11P2	402.188		198400	129600	56180	93840	111200	255000	209200	321700	259000	313300	0.433824	-1.20482	0.00883463
Com_178_neg	UDP-N-Acetyl-Alpha-D-Mannosamine	C17H27N3O17P2	607.354	"26575-17-7"	129600000	115500000	59870000	109200000	111200000	126200000	169800000	162200000	158500000	184200000	0.655975	-0.608288	0.0264202
Com_179_neg	Uric Acid	C5H4N4O3	168.11	"69-93-2"	10770	7954	10320	9734	6624	28900	22560	30250	20240	29760	0.344712	-1.53654	2.53319e-05
Com_17_neg	Biopterin	C9H11N5O3	237.215	"22150-76-1"	19540	28700	4195	14150	20160	113000	153000	140500	126900	167500	0.123762	-3.01436	0.00198203
Com_180_neg	Ribose 1-phosphate	C5H11O8P	230.11	"14075-00-4"	1663000	3338000	2583000	3251000	3024000	4239000	4457000	4409000	4303000	3898000	0.650474	-0.620437	0.0220045
Com_181_neg	Sedoheptulose 7-phosphate	C7H13BaO10P	425.473	"2646-35-7"	998100	5143000	2856000	3019000	4539000	705800	1035000	1098000	1208000	1181000	3.16674	1.663	0.0200587
Com_182_neg	Sedoheptulose 1,7-bisphosphate	C7H16O13P2	370.142	"815-91-8"	292700	1438000	1325000	1182000	1484000	204500	152400	275700	169300	203000	5.6938	2.50939	0.00449737
Com_183_neg	dGDP	C10H15N5O10P2	427.201	"3493-09-2"	58650000	41320000	12790000	28890000	30980000	93750000	96930000	95770000	93930000	100100000	0.359287	-1.47679	0.0107533
Com_184_neg	D-Galactonic acid	C6H12O7	196.155	"13382-27-9"	232200	249100	140400	160400	215300	223600	323400	349400	316200	444800	0.601786	-0.732678	0.0118293
Com_185_neg	D-Gluconic acid	C6H12O7	196.155	"526-95-4"	457100	440600	301500	313200	401400	466000	585200	565900	583200	717400	0.655928	-0.608391	0.00522854
Com_186_neg	D-Glucarate	C6H10O8	210.139	"87-73-0"	57780	50940	45850	52500	47240	37510	49220	52540	41350	32310	1.19434	0.256209	0.10305
Com_187_neg	UDP	C9H14N2O12P2	404.16	"58-98-0"	833000	816200	454100	712000	991600	803000	1027000	923400	818300	2900000	0.588238	-0.765528	0.172723
Com_188_neg	D-Erythrose 4-phosphate	C4H9O7P	200.084	"585-18-2"	205900	403100	423800	300500	438700	124600	116200	138400	180300	142900	2.52278	1.33501	0.00138517
Com_189_neg	D-Fructose 1,6-bisphosphate	C6H14O12P2	340.116	"488-69-7"	1864000	11430000	10740000	7940000	13200000	301900	770300	892300	518600	770600	13.8839	3.79534	0.000740808
Com_18_neg	Shikimic Acid	C7H10O5	174.15	"138-59-0"	8807000	4430000	1896000	3429000	3750000	7354000	8468000	9186000	8035000	10280000	0.515015	-0.957313	0.0321126
Com_190_neg	dATP	C10H16N5O12P3	491.001	"1927-31-7"	13620	12950	5248	8877	11580	12650	19650	20220	17270	27890	0.535166	-0.901942	0.0193149
Com_191_neg	Octanedioic acid	C8H14O4	174.19	"505-48-6"	52840	52250	43190	49820	46360	52600	50800	47100	51120	61980	0.92739	-0.108752	0.247535
Com_192_neg	N-Acetyl-L-methionine	C7H13NO3S	191.25	"65-82-7"	261700	174500	81250	142000	148100	476000	557700	574700	572400	732900	0.277156	-1.85123	0.00108899
Com_193_neg	(R)-3-Hydroxyisobutyric acid	C4H8O3	104.104	"1910-47-0"	541400	99490	45420	98120	96160	501900	583300	514300	526800	810900	0.299806	-1.7379	0.0162607
Com_194_neg	N-Acetyl-L-tyrosine	C11H13NO4	223.23	"537-55-3"	13910	35460	14060	26060	30530	6818	8883	10770	10080	12240	2.45988	1.29859	0.00881587
Com_195_neg	Lactitol	C12H24O11	344.31	"585-86-4"	4345	5350	5679	6044	6392	3547	4509	6039	4827	7175	1.06564	0.0917198	0.564161
Com_196_neg	Itaconic acid	C5H6O4	130.1	"97-65-4"	34940	30410	9057	35160	42380	68820	88210	87320	108900	138100	0.309244	-1.69318	0.00732134
Com_197_neg	Pyridoxal 5-phosphate monohydrate	C8H12NO7P	265.16	"41468-25-1"	653500	469900	263500	406900	478400	739300	805700	790700	891700	987900	0.539036	-0.891545	0.00884181
Com_198_neg	(R)-Lipoic acid	C8H14O2S2	206.33	"1200-22-2"	2664	12650	5864	7402	9134	4934	3678	3922	4442	3479	1.84375	0.882647	0.13062
Com_199_neg	DL-Serine	C3H7NO3	105.09	"302-84-1"	321800	460700	377800	412400	515900	144900	219600	195900	209700	370800	1.83066	0.872364	0.00956482
Com_19_neg	4-Hydroxyphenylacetate	C8H8O3	152.15	"156-38-7"	158400	136500	187000	155100	125800	132800	143200	68670	147200	141200	1.20492	0.26894	0.233325
Com_1_neg	Isoursodeoxycholic acid	C24H40O4	392.57	"78919-26-3"	27940	4566	9508	7547	6248	39310	38630	25880	26670	19610	0.371812	-1.42735	0.0151578
Com_200_neg	Irbesartan	C25H28N6O	428.529	"138402-11-6"	142100	111100	36730	76710	83320	260900	229200	263200	233600	257200	0.361675	-1.46723	0.0079078
Com_201_neg	Calcium D-Panthotenate	C18H32CaN2O10	476.53	"137-08-6"	11470000	5308000	2654000	4398000	4463000	6605000	7434000	7594000	7393000	11190000	0.703526	-0.507324	0.131236
Com_202_neg	L-Arabinose	C5H10O5	150.13	"5328-37-0"	3880	6309	7333	3531	3485	2586	4282	4475	4669	5563	1.13733	0.185657	0.609172
Com_203_neg	D-3-Phenyllactic acid	C9H10O3	166.17	"7326-19-4"	29390	26700	14740	20150	21750	32370	42490	40600	43450	59100	0.517086	-0.951523	0.00277441
Com_204_neg	Choline bitartrate	C9H19NO7	253.25	"87-67-2"	24790	10820	9095	11960	22820	22620	17280	24120	11770	33110	0.72989	-0.454249	0.239065
Com_205_neg	L-Glutamic acid monosodium salt	C5H8NNaO4	169.11	"142-47-2"	67970000	65840000	40190000	52580000	59060000	66990000	86260000	84050000	80120000	96200000	0.690586	-0.534108	0.0122515
Com_206_neg	L(+)-Asparagine monohydrate	C4H8N2O3.H2O	150.13	"5794-13-8"	564300	741300	667400	673300	675800	221300	225600	284200	225800	377200	2.49014	1.31623	0.000277211
Com_207_neg	Cytidine-5'-monophosphate	C9H14N3O8P	323.197	"63-37-6"	75950	52140	42650	65090	66000	193600	139100	156600	167900	142700	0.377335	-1.40608	0.000104979
Com_208_neg	L-Pyroglutamic acid	C5H7NO3	129.11	"98-79-3"	386100	335000	213600	270600	263900	510600	483100	510200	517900	726000	0.534682	-0.903246	0.00133902
Com_209_neg	Citric acid	C6H8O7	192.12	"77-92-9"	14890000	4065000	2488000	3610000	4078000	6577000	10660000	8497000	7896000	24360000	0.502345	-0.993249	0.0744474
Com_20_neg	Erythronolactone	C4H6O4	118.09	"15667-21-7"	484100	82280	43180	93860	93540	356700	310800	256200	241600	198900	0.584196	-0.775476	0.0868772
Com_210_neg	Hippuric acid	C9H9NO3	179.17	"495-69-2"	9021	11030	4631	9960	10950	40260	42010	32740	37250	112300	0.172331	-2.53674	0.000389513
Com_211_neg	Fumaric acid	C4H4O4	116.07	"110-17-8"	3233000	1492000	853900	1253000	1261000	5677000	6344000	6555000	6635000	10690000	0.225423	-2.1493	0.000746365
Com_212_neg	Taurohyocholic acid sodium salt	C26H44NNaO7S	537.69		10810	9414	4428	7409	6832	16290	13900	22560	21780	37330	0.347694	-1.52411	0.00190267
Com_213_neg	L-(-)-Glyceric acid	C3H6O4	106.077	"28305-26-2"	17390	31720	20880	27090	34010	13380	20290	18970	15820	28400	1.3534	0.436585	0.127559
Com_214_neg	Lactic acid	C3H6O3	90.078	"50-21-5"	10440000	8969000	6056000	7139000	8009000	22710000	26250000	26470000	25280000	23660000	0.32655	-1.61463	0.000107865
Com_215_neg	L-Cysteinesulfinic acid	C3H7NO4S	153.16	"1115-65-7"	32590	65970	27720	57540	48510	50950	82500	62100	65120	78740	0.684511	-0.546854	0.0670263
Com_216_neg	L-Homocystine	C8H16N2O4S2	268.354	"626-72-2"	133700	120100	84360	105100	100400	131900	226500	166400	184900	126600	0.650078	-0.621316	0.0155002
Com_217_neg	Lysopa 16:0	C19H39O7P	410.48		4331	5367	1947	2482	4935	3881	5906	5681	1866	8109	0.749204	-0.416569	0.455194
Com_218_neg	Lysope 14:0	C19H40NO7P	425.5		9954	7161	5713	6752	6794	11910	16870	18910	13660	23640	0.42798	-1.22439	0.000701168
Com_219_neg	Lysope 16:0	C21H44NO7P	453.55		302100	138300	102100	160500	153300	799100	1296000	1360000	753600	1625000	0.146785	-2.76822	3.82635e-05
Com_21_neg	Pyrroloquinoline Quinone	C14H6N2O8	330.21	"72909-34-3"	51010	46790	46940	54990	52980	54760	54230	54320	58680	53590	0.917011	-0.124988	0.050962
Com_220_neg	LysoPE 18:0	C23H48NO7P	481.6	"69747-55-3"	746400	580200	385000	619700	526100	1702000	2716000	3009000	1547000	4208000	0.216765	-2.20579	0.000332387
Com_221_neg	PE(18:1(9Z)/0:0)	C23H46NO7P	479.6	"89576-29-4"	1015000	718300	533600	819900	743800	1108000	1842000	1968000	920100	2494000	0.45974	-1.12111	0.0131609
Com_222_neg	4-Hydroxyphenyllactate	C9H10O4	182.173	"6482-98-0"	634400	383500	192400	296800	338100	759700	889000	897800	858700	1189000	0.401637	-1.31604	0.00487465
Com_223_neg	D-Glucosamine 6-phosphate	C6H14NO8P	259.151	"3616-42-0"	429600	1053000	687400	819800	912300	151300	219200	213600	255600	203900	3.73908	1.90268	0.000284105
Com_224_neg	2-Hydroxy-2-methylbutanedioic acid	C5H8O5	148.114	"597-44-4"	163700	231300	125100	128300	124500	382700	507300	456200	525000	573500	0.316153	-1.6613	0.000103457
Com_225_neg	2-Isopropylmalate	C7H12O5	176.167		5879	4382	1992	2295	7947	8708	18650	10656	10107	14237	0.36074	-1.47097	0.00986192
Com_226_neg	alpha-Ketocaproic acid	C6H10O3	130.142	"2492-75-3"	50690	39780	18600	26520	45470	73620	105700	99180	106600	219400	0.29952	-1.73927	0.0017092
Com_227_neg	3-(2-Naphthyl)-D-Alanine	C13H13NO2	215.248	"76985-09-6"	35690	17520	23740	50940	23730	61290	211000	18320	23270	38940	0.429738	-1.21847	0.336379
Com_228_neg	dADP	C10H15N5O9P2	411.202	"2793-06-8"	80690	82250	62850	71510	82960	158300	112800	87280	111000	66210	0.709983	-0.494143	0.103637
Com_229_neg	2-deoxyglucose-6-phosphate	C6H13O8P	244.136	"3573-50-0"	323100	403400	149400	261100	188100	64220	126500	114800	222500	361700	1.48934	0.574678	0.187248
Com_22_neg	3-Hydroxypropanoic acid	C3H6O3	90.08	"503-66-2"	22760	16102	8048	13260	12550	19640	8952	17070	16040	19580	0.894663	-0.160584	0.575434
Com_230_neg	dGTP	C10H16N5O13P3	507.181	"2564-35-4"	184900000	85140000	15010000	53660000	65400000	69050000	136200000	125200000	124800000	226500000	0.592754	-0.754495	0.154654
Com_231_neg	S-(Methyl)Glutathione	C11H19N3O6S	321.35	"2922-56-7"	251300	120800	13810	100600	105400	373000	183000	188000	341300	230800	0.449745	-1.15282	0.0876165
Com_232_neg	Traumatic acid	C12H20O4	228.28	"6402-36-4"	240400	174200	132500	184500	204900	195500	187500	206500	205300	249000	0.897203	-0.156494	0.30846
Com_233_neg	Pyridoxal 5'-phosphate hydrate	C8H10NO6P	247.14	"853645-22-4"	53730	74080	23260	51300	58780	78880	99400	110300	105700	122900	0.50495	-0.985788	0.0162212
Com_234_neg	Quinic acid	C7H12O6	192.17	"77-95-2"	1984000	487000	168800	358700	617400	919400	1278000	1884000	1356000	4625000	0.359348	-1.47655	0.0442317
Com_235_neg	Inositol	C6H12O6	180.16	"87-89-8"	170700	195400	173900	208100	239900	222000	398500	255600	374500	292100	0.640436	-0.642875	0.0140328
Com_236_neg	2,4-Dihydroxybenzoic Acid	C7H6O4	154.12	"89-86-1"	1821	3738	4899	5415	3802	15950	11980	14820	11690	17550	0.273302	-1.87143	0.0009724
Com_237_neg	Hexadecanoic acid	C16H32O2	256.41	"57-10-3"	30850	34350	19320	26640	57380	29430	50190	34580	38930	30710	0.916775	-0.12536	0.532725
Com_238_neg	5-Hydroxyhexanoic Acid	C6H12O3	132.16	"185956-02-9"	23180	31920	13700	28310	26870	29680	36870	60880	42000	62420	0.534742	-0.903084	0.0164932
Com_239_neg	trans-Elaidic acid	C18H34O2	282.5	"112-79-8"	19320	14970	8904	13320	17530	15470	17950	16290	16030	23070	0.833735	-0.262339	0.228701
Com_23_neg	Tartaric Acid	C4H6O6	150.09	"87-69-4"	15880	15790	12150	11190	21950	11300	17880	17110	22130	20380	0.866667	-0.206451	0.402271
Com_240_neg	alpha-Ketoglutaric acid	C5H6O5	146.098	"328-50-7"	42400	30520	11720	29240	34870	89550	117200	156100	111800	229700	0.211188	-2.2434	0.000591592
Com_241_neg	Adenosine5-phosphosulfate	C10H13N5NaO10PS	449.266	"102029-95-8"	399800	257000	89060	170100	184100	523200	609200	617600	594700	649200	0.367434	-1.44444	0.01017
Com_242_neg	Adenosine5'-diphosphoglucose	C16H23N5Na2O15P2	633.305	"102129-65-7"	14570	13580	11590	12860	9182	20650	22410	26060	22290	20540	0.551871	-0.857596	0.000530402
Com_243_neg	Adenosine 5'-Diphosphate	C10H15N5O10P2	427.201	"58-64-0"	64370000	47910000	16200000	31310000	37700000	100200000	99390000	106200000	98700000	112200000	0.382221	-1.38752	0.0100311
Com_244_neg	8-Hydroxy-2-Deoxyguanosine	C10H13N5O5	283.241	"88847-89-6"	10370	5777	5254	4750	5490	13730	6494	7550	9282	13950	0.620339	-0.688872	0.0524508
Com_245_neg	8,15-Dihete	C20H32O4	336.466	"80234-65-7"	3979	4512	4054	4039	4231	3516	3520	5720	4875	7567	0.826058	-0.275686	0.372153
Com_246_neg	5-Methyl-dl-tryptophan	C12H14N2O2	218.252	"951-55-3"	81570	23590	11840	26090	19610	218700	207400	236700	212400	239100	0.146011	-2.77585	0.0023717
Com_247_neg	5-Hydroxyindole-2-carboxylic acid	C9H7NO3	177.157	"21598-06-1"	1111000	961500	597200	878700	895100	1295000	1041000	1259000	1363000	1358000	0.703531	-0.507315	0.0194751
Com_248_neg	Guanidinoacetic acid	C3H7N3O2	117.107	"352-97-6"	60880	30660	21900	41560	21720	61400	63250	64920	71850	79540	0.518301	-0.948137	0.0185573
Com_249_neg	D-Fructose 6-phosphate	C6H13O9P	260.03	"643-13-0"	4051000	8365000	7274000	6741000	9866000	1571000	2424000	1898000	2439000	1904000	3.54601	1.8262	0.000299614
Com_24_neg	Hydroxyphenyllactic acid	C9H10O4	182.17	"306-23-0"	480000	287700	146900	233200	253200	550600	667600	673600	654300	878200	0.409135	-1.28935	0.00493987
Com_250_neg	5-oxoproline	C5H7NO3	129.043	"149-87-1"	178400	195400	104100	145200	134600	242900	296600	299400	277600	428300	0.490484	-1.02772	0.00122596
Com_251_neg	Deoxycytidine	C9H13N3O4	227.091	"951-77-9"	41390	36360	19410	34420	30580	21010	23530	22470	25460	33110	1.29129	0.368811	0.164551
Com_252_neg	9,10-EODE	C18H32O3	296		5261	10930	6305	3826	3199	9347	10690	5001	10180	3436	0.763724	-0.388876	0.404048
Com_253_neg	UDP-D-glucose	C15H24N2O17P2	566.1	"133-89-1"	19010000	9399000	6036000	8377000	9127000	20000000	28500000	28080000	26930000	38070000	0.366923	-1.44645	0.0023519
Com_254_neg	12,13-EODE	C18H32O3	296		7528	3294	2845	3828	7996	7793	9865	5219	7101	7105	0.687404	-0.54077	0.111442
Com_255_neg	Tropolone	C7H6O2	122.12	"533-75-5"	112100	59740	112400	41430	92470	135900	90780	98490	97800	107300	0.788542	-0.342741	0.21171
Com_256_neg	Cyclohexaneacetic acid	C8H14O2	142.2	"5292-21-7"	1387000	1628000	1290000	1589000	1673000	1418000	1472000	1414000	1497000	1691000	1.01001	0.0143705	0.90851
Com_257_neg	4-Nitrophenol	C6H5NO3	139.11	"100-02-7"	1111000	1150000	515500	916100	904800	945500	739300	867600	984700	1036000	1.00531	0.00764573	0.878165
Com_258_neg	GDP	C10H15N5O11P2	443.201	"146-91-8"	9748000	8751000	3943000	5529000	7895000	17480000	17370000	14890000	21190000	18180000	0.402491	-1.31297	0.00305044
Com_259_neg	CDP	C9H15N3O11P2	403.176	"63-38-7"	1730000	1567000	694100	1275000	1427000	3288000	3480000	3909000	3506000	4399000	0.360193	-1.47316	0.00172326
Com_25_neg	4-Hydroxyphenylethanol	C8H10O2	138.16	"501-94-0"	3085000	3125000	1604000	2559000	2925000	3800000	3900000	4543000	4039000	4378000	0.643659	-0.635631	0.0178013
Com_260_neg	N-Methylhydantoin	C4H6N2O2	114.1	"616-04-6"	448400000	401100000	214300000	349600000	373700000	295000000	348300000	345200000	335000000	305200000	1.09726	0.133899	0.641406
Com_261_neg	O-Phospho-L-serine	C3H8NO6P	185.072	"407-41-0"	38990	184200	108700	148900	155500	13380	16020	14780	17770	19110	7.84962	2.97262	0.00168152
Com_262_neg	hydroxyphenylpyruvate	C9H7O4-	179.149	"622-54-8"	4653	3865	3895	4842	5185	9703	13550	13740	11520	24400	0.307764	-1.7001	0.000924651
Com_263_neg	UDP-D-glucuronate	C15H22N2O18P2	580.285	"2616-64-0"	35370000	15320000	7512000	13700000	13290000	24850000	31570000	34720000	32730000	40990000	0.516754	-0.952452	0.0320657
Com_264_neg	UDP-galactose	C15H22N2Na2O17P2	610.265	"2956-16-3"	39590000	21490000	13730000	20410000	19800000	48610000	58590000	63640000	59650000	81940000	0.368146	-1.44165	0.00165819
Com_265_neg	geranyl pp	C10H20O7P2	314.209		11000	47290	32520	41150	65340	26760	26660	37740	26790	24050	1.38944	0.4745	0.568309
Com_266_neg	Glyceraldehyde 3-phosphate diethyl acetal	C7H15BaO7P	379.491	"93965-35-6"	121400	325200	230200	385200	435600	233400	248600	237000	208300	215000	1.31104	0.390711	0.476127
Com_267_neg	1,2,3-Benzenetricarboxylic acid	C9H6O6	210.14	"569-51-7"	17390	18820	11800	14970	15820	25520	25590	27260	26160	35250	0.563743	-0.82689	0.000542152
Com_268_neg	2-Phosphoglyceric acid	C3H7O7P	186.057	"2553-59-5"	3403000	29720000	14360000	23750000	24800000	6360000	7135000	9824000	8698000	12990000	2.13373	1.09338	0.232839
Com_269_neg	cis-7-Hexadecenoic Acid	C16H30O2	254.408	"2416-19-5"	21130	27420	5726	28700	32810	22750	30750	32180	28420	32360	0.790564	-0.339046	0.306064
Com_26_neg	3b,7b-Dihydroxy-5-androsten-17-one	C19H28O3	304.424	"2487-48-1"	29920	39500	48250	52150	51840	33860	32440	38050	36660	34760	1.26108	0.33466	0.115272
Com_270_neg	Citraconic acid	C5H6O4	130.099	"498-23-7"	167300	115300	80908	107699	100400	150000	218400	188900	209200	231400	0.57281	-0.803872	0.00492318
Com_271_neg	Citramalate	C5H8O5	148.114	"2306-22-1"	11890	7176	2941	4597	5025	5142	8158	4424	6573	16450	0.776229	-0.365446	0.470513
Com_272_neg	Cyclohexylsulfamate	C6H13NO3S	179.237	"100-88-9"	3900	13830	6882	2905	6162	12420	20820	25440	31640	19120	0.307739	-1.70022	0.00520653
Com_273_neg	Cytidine 3'-phosphate	C9H14N3O8P	323.197	"84-52-6"	81220	112200	91580	101600	96720	197300	215700	210400	185500	165900	0.495815	-1.01213	1.08519e-05
Com_274_neg	D-Arabinose 5-phosphate	C5H11O8P	230.11	"13137-52-5"	1765000	3345000	2826000	3509000	3256000	4705000	4819000	5124000	4601000	4110000	0.629351	-0.668064	0.0153425
Com_276_neg	Ribitol	C5H12O5	152.15	"488-81-3"	21650	16690	8103	13110	18900	39390	40580	46420	44390	73560	0.321081	-1.63899	0.000831954
Com_277_neg	L-Ascorbate	C6H8O6	176.12	"50-81-7"	21570	263600	183900	187900	233300	8685	12160	59198	53974	6162	6.35095	2.66697	0.0165546
Com_278_neg	4-Amino-5-imidazolecarboxamide	C4H6N4O	126.12	"360-97-4"	5907	7625	7283	11450	10060	11450	22910	22910	26730	27440	0.379801	-1.39669	0.00173752
Com_279_neg	Xanthine	C5H4N4O2	152.11	"69-89-6"	1445000	2207000	1174000	1632000	1851000	5516000	6029000	5481000	5637000	6480000	0.285111	-1.8104	0.000133184
Com_27_neg	dCMP	C9H14N3O7P	307.197	"1032-65-1"	26790	77370	58870	79440	81650	46190	52950	61880	63800	48330	1.1866	0.246835	0.653047
Com_280_neg	4-Hydroxybenzoic acid	C7H6O3	138.12	"99-96-7"	271100	222300	167400	190200	246200	208900	259000	280200	260300	278300	0.852724	-0.229849	0.143995
Com_281_neg	Deoxyinosine	C10H12N4O4	252.23	"890-38-0"	143900	127200	116400	181900	69390	133000	153300	58740	139600	148000	1.00972	0.013957	0.946531
Com_282_neg	Glutaric Acid	C5H8O4	132.115	"110-94-1"	2649000	2196000	1426000	2041000	2182000	2763000	2967000	2816000	3039000	3873000	0.678872	-0.558789	0.0131352
Com_283_neg	N-Acetyl-Asp-Glu	C11H16N2O8	304.253	"3106-85-2"	216100	220200	95730	179900	134400	481900	562900	513600	513300	649700	0.310991	-1.68506	0.000875408
Com_284_neg	N-lactoyl-phenylalanine	C12H15NO4	237.25		66140	70870	32080	41400	57450	176900	245200	258400	236000	458800	0.194823	-2.35976	6.76749e-05
Com_285_neg	Orotidine	C10H12N2O8	288.211	"314-50-1"	546200	371600	367600	661400	478600	641500	737000	1222000	746600	568900	0.619356	-0.691158	0.0268956
Com_286_neg	NADH	C21H29N7O14P2	665.441	"58-68-4"	155200	46250	64090	55370	57290	40670	28010	30690	37820	68900	1.83512	0.875875	0.0721232
Com_287_neg	Glycocholic acid hydrate	C26H43NO6.H2O	483.62	"475-31-0"	9057	6747	4748	5087	5469	18940	9422	20250	15130	14890	0.395615	-1.33783	0.000888015
Com_288_neg	Taurolithocholic acid sodium salt	C26H44NNaO5S	505.69	"6042-32-6"	6917	14480	8311	13460	10680	9794	16280	17700	13730	21890	0.678238	-0.560137	0.0789847
Com_289_neg	Chenodeoxycholic acid	C24H40O4	392.57	"474-25-9"	36860	8255	19170	15840	18790	30540	49650	24150	41550	26550	0.57362	-0.801833	0.0596917
Com_28_neg	Xylitol	C5H12O5	152.146	"87-99-0"	6078	4429	3114	2455	7723	5609	10520	12200	14090	13650	0.424459	-1.2363	0.0112711
Com_290_neg	23-Nordeoxycholic acid	C23H38O4	378.55	"53608-86-9"	205200	210100	221300	207500	216800	215600	220600	217100	213100	217000	0.979232	-0.0302773	0.215213
Com_291_neg	Deoxycholic acid	C24H40O4	392.57	"83-44-3"	30990	18110	11180	8513	12340	34630	44840	32230	26600	29600	0.483222	-1.04924	0.0180771
Com_292_neg	lithocholic acid	C24H40O3	376.57	"434-13-9"	3441000	3235000	4896000	2860000	1853000	2847000	2548000	2401000	3344000	2221000	1.21885	0.285516	0.389977
Com_293_neg	Cholic acid	C24H40O5	408.57	"81-25-4"	29310	14740	4689	21510	7958	21050	25790	25700	22540	35210	0.600253	-0.736357	0.105584
Com_294_neg	Myristic acid	C14H28O2	228.371	"544-63-8"	434500	1199000	737200	813800	953400	309700	295400	262000	318000	203900	2.97905	1.57485	0.00158606
Com_295_neg	gamma-Glutamylcysteine	C8H14N2O5S	250.272	"636-58-8"	56810	43720	29870	43680	30600	180000	182800	181800	159400	115700	0.249701	-2.00173	2.59605e-05
Com_296_neg	Sorbitol	C6H14O6	182.172	"50-70-4"	11890	17710	12010	14010	16100	4733	6664	7024	5881	5838	2.37956	1.2507	3.83173e-05
Com_297_neg	L-SelenoMethionine	C5H11NO2Se	196.11	"3211-76-5"	358400	358700	360900	361900	362400	345400	345900	351400	351200	363800	1.02537	0.0361503	0.0524934
Com_298_neg	4-Hydroxyisoleucine	C6H13NO3	147.172	"781658-23-9"	68790000	66390000	39920000	53600000	58600000	69100000	84490000	84180000	78630000	90940000	0.705308	-0.503675	0.0162466
Com_299_neg	Ala-Gln	C8H15N3O4	217.22	"39537-23-0"	42010	22490	16000	21420	23300	71850	81770	91350	67920	92560	0.308842	-1.69506	0.000663838
Com_29_neg	Pantetheine	C11H22N2O4S	278.13	"496-65-1"	5323	5035	2217	4137	5404	2434	2056	3086	2772	6429	1.31823	0.398606	0.258119
Com_2_neg	Tauro-alpha-Muricholic acid sodium salt	C26H44NO7S.Na	537.69	"25696-60-0"	9936	7179	5881	9112	4986	23840	14950	27010	18690	41970	0.293326	-1.76942	0.000764106
Com_300_neg	O-Aceyl-L-Serine	C5H9NO4	147.129	"5147-00-2"	477700	492900	302300	398100	403600	505600	608900	616400	580700	673400	0.695008	-0.524898	0.00871735
Com_301_neg	3-Methyl-2-oxobutanoic acid	C5H8O3	116.12	"759-05-7"	13560	14140	5923	11730	9740	25000	38690	38170	37470	80460	0.250662	-1.99618	0.000653324
Com_302_neg	(S)-Leucic acid	C6H12O3	132.16	"13748-90-8"	29320	35170	16910	36170	44780	31040	47000	45080	44310	77920	0.661708	-0.595734	0.0966581
Com_303_neg	Lactose	C12H22O11	342.3	"63-42-3"	13550	13460	11920	6711	11030	16330	19520	19220	18450	24100	0.580527	-0.784566	0.00824936
Com_304_neg	L-Dihydroorotic Acid	C5H6N2O4	158.11	"5988-19-2"	14970	264300	119000	139300	153900	37196	42941	52154	11370	10170	4.495	2.16832	0.0538467
Com_305_neg	3-Hydroxyisovalerate	C5H10O3	118.13	"625-08-1"	434700	73210	45700	82800	79440	320500	276900	233600	226200	174600	0.581141	-0.783039	0.0807026
Com_306_neg	5-Hydroxymethyluracil	C5H6N2O3	142.11	"4433-40-3"	433100	476000	255400	391400	409500	512500	660500	640900	531100	714700	0.642351	-0.638567	0.0093918
Com_307_neg	9-HpOTrE	C18H30O4	310.1	"111004-08-1"	111400	104900	112800	108700	124700	103100	103900	177900	110100	119500	0.915378	-0.12756	0.55137
Com_308_neg	N-Acetylalanine	C5H9NO3	131.13	"97-69-8"	4280000	2484000	1084000	1970000	2017000	5105000	6038000	6236000	5910000	7879000	0.379716	-1.39701	0.00674048
Com_309_neg	Methyl beta-D-galactopyranoside	C7H14O6	194.182	"1824-94-8"	50180	34910	26780	35860	36940	46570	69020	69540	80640	75800	0.540651	-0.887232	0.00210797
Com_30_neg	4-Hydroxy-2-oxoglutaric acid	C5H6O6	162.098	"1187-99-1"	3728000	3241000	2154000	3074000	3054000	3868000	4186000	4089000	3954000	4675000	0.73421	-0.445736	0.0201631
Com_310_neg	Methyl alpha-D-glucopyranoside	C7H14O6	194.182	"97-30-3"	46920	38570	26170	35750	33500	50290	69570	61210	72960	79100	0.543061	-0.880813	0.0011887
Com_311_neg	Lysops 22:6	C28H44NO9P	569.62		10434	9134	5597	7735	8271	12860	12990	14110	10260	20510	0.582087	-0.780694	0.00832438
Com_312_neg	Lysops 22:5	C28H46NO9P	571.64		26400	28850	22250	28040	27940	15360	15470	17550	15340	23120	1.53708	0.620192	0.00247379
Com_313_neg	Lysopg 18:1	C24H47O9P	510.6		3858	2765	2809	3406	3227	3211	4463	7356	4106	4456	0.680951	-0.554377	0.0574556
Com_314_neg	Lysope 18:1	C23H46NO7P	479.588		950600	682900	507600	795900	722800	1049000	1727000	1906000	903200	2380000	0.459474	-1.12195	0.0121618
Com_315_neg	Hydroxyglutaric acid	C5H8O5	148.11	"13095-47-1"	1458000	2037000	885300	1506000	1764000	4258000	4857000	5011000	5143000	5547000	0.308281	-1.69768	0.000558171
Com_316_neg	Hydroxypyruvic acid	C3H4O4	104.061	"1113-60-6"	99430	49850	23430	37770	36370	115500	136800	133400	133100	185100	0.350689	-1.51174	0.00625401
Com_317_neg	IDP	C10H13N4O15P3	522.149	"86-04-4"	7237000	4856000	1595000	3674000	4017000	11790000	12580000	12590000	12600000	14660000	0.332903	-1.58683	0.0077408
Com_318_neg	alpha-D-Galactose 1-phosphate	C6H13O9P	260.136	"2255-14-3"	5236000	9283000	6626000	7940000	9804000	5512000	9817000	8119000	9899000	7007000	0.963696	-0.0533495	0.81256
Com_319_neg	Gamma-Glu-Leu	C11H20N2O5	260.287	"2566-39-4"	170200	120000	66820	100800	116900	113700	139400	129600	131400	174000	0.835227	-0.259759	0.248564
Com_31_neg	4-Methylpentanoate	C6H12O2	116.158	"646-07-1"	334200	278300	216200	254400	212000	372900	307300	359100	370100	339800	0.740396	-0.433632	0.0168514
Com_320_neg	N-Acetyl-D-glucosamine 6-phosphate	C8H16NO9P	301.188		106000	132900	74980	101500	98040	74590	78270	74880	80690	110000	1.22702	0.295153	0.128261
Com_321_neg	Glycerol-3-phosphate	C3H9O6P	172.074	"57-03-4"	3795000	14530000	9426000	12170000	13900000	3362000	5078000	4100000	4417000	3992000	2.56914	1.36129	0.0237576
Com_322_neg	DL-3,4-Dihydroxyphenyl glycol	C8H10O4	170.163	"28822-73-3"	3925	3859	3273	3412	2791	2820	3973	3279	2980	4257	0.997169	-0.00408991	0.980345
Com_323_pos	Lysopc 16:1	C24H48NO7P	493.61		1260000	883900	766000	909700	756600	2892000	3084000	3172000	2354000	4630000	0.283672	-1.8177	2.75662e-05
Com_324_pos	Lysopc 16:2 (2N Isomer)	C24H46NO7P	491.308		7563	5565	5990	4277	5494	2573	5292	6289	6171	7425	1.04105	0.0580325	0.704316
Com_325_pos	Lysopc 15:0	C23H48NO7P	481.317		58480	63550	48940	73680	58050	397400	693300	717800	349800	1254000	0.0887085	-3.49478	0.000284331
Com_326_pos	Lysopc 16:0	C24H50NO7P	495.63		1482000	1231000	994100	1308000	1039000	2690000	4389000	4664000	2304000	7484000	0.281181	-1.83043	0.00314537
Com_327_pos	Lysopc 18:2	C26H50NO7P	519.65		825300	720900	599200	769600	609700	299000	392000	453000	290000	648700	1.69237	0.759045	0.0151032
Com_328_pos	Lysopc 18:3	C26H48NO7P	517.317		1164000	1023000	817700	955000	729400	2189000	3640000	3829000	1787000	5648000	0.274329	-1.86602	0.0023406
Com_329_pos	Lysopc 17:0	C25H52NO7P	509.657	"50930-23-9"	41310	14580	14810	14500	11250	63560	97850	114200	53790	204600	0.180618	-2.46899	0.0007703
Com_32_neg	beta-Hydroxyisobutyrate	C4H8O3	104.104	"2068-83-9"	696000	136000	58660	125000	125300	649600	737600	688700	659500	1036000	0.30253	-1.72485	0.0165917
Com_330_pos	Lysopc 18:1	C26H52NO7P	521.667	"3542-29-8"	2843000	2706000	2282000	2904000	2211000	5381000	8007000	8417000	4218000	13580000	0.326894	-1.6131	0.00507546
Com_331_pos	Lysine Butyrate	C10H22N2O4	234.293	"80407-71-2"	71770	1203000	2197000	1145000	1634000	335600	437200	349200	327000	798500	2.78121	1.47571	0.356803
Com_332_pos	Lysopc 14:0	C22H46NO7P	467.577	"20559-16-4"	351900	366700	298900	351800	290000	787900	893300	950100	631100	1146000	0.376395	-1.40968	0.000155193
Com_333_pos	Isovalerylcarnitine	C12H23NO4	245.32	"31023-24-2"	12160000	10700000	6991000	10370000	8774000	3907000	4420000	4234000	4218000	6094000	2.14205	1.09899	0.000321462
Com_334_pos	3-Hydroxy-butyryl carnitine	C11H21NO5	247.291	"1469900-92-2"	718200	1434000	557400	1042000	977600	578400	880200	836200	742600	1451000	1.05365	0.0753949	0.831834
Com_335_pos	3-Hydroxy-hexadecanoyl carnitine	C23H45NO5	415.607	"195207-76-2"	11810	19710	19080	18410	20830	5696	9249	5914	3896	17840	2.10917	1.07667	0.0247921
Com_336_pos	Carnitine-C3	C10H17NO4	217.3		67600000	34660000	13520000	36290000	26790000	41180000	46940000	42680000	38940000	39000000	0.856855	-0.222876	0.343287
Com_337_pos	Carnitine-C4	C11H21NO4	231.3		31140000	24500000	12200000	21400000	18950000	23170000	26880000	26700000	25020000	40410000	0.760937	-0.394151	0.148733
Com_338_pos	Cycloleucine	C6H11NO2	129.157	"52-52-8"	56160000	63630000	61190000	55820000	63140000	25720000	34940000	30650000	32690000	46060000	1.76373	0.81863	0.00248084
Com_339_pos	cis-gondoic acid	C20H38O2	310.515	"26764-41-0"	102300	84880	88730	112800	214500	99600	102300	81460	76060	152100	1.17925	0.23787	0.54048
Com_33_neg	3-Hydroxyanthranilic acid	C7H7NO3	153.135	"548-93-6"	69450	52990	24070	61320	59030	23730	27780	31960	28350	87440	1.33926	0.421431	0.2636
Com_340_pos	cGMP	C10H12N5O7P	345.205	"7665-99-8"	43300	53960	39650	55420	50110	53640	89700	84810	85360	177200	0.49406	-1.01724	0.0262136
Com_341_pos	D-Myo-inositol 4,5-bisphosohate	C6H14O12P2	340.116	"47055-78-7"	29580	47560	35770	47750	47600	58120	73010	63300	63680	52110	0.67133	-0.574906	0.00987768
Com_342_pos	Glu-Glu	C10H16N2O7	276.243	"3929-61-1"	1591000	1495000	792400	1384000	1397000	1613000	1842000	1814000	1898000	2117000	0.717299	-0.479354	0.0439792
Com_343_pos	alpha-Farnesene	C15H24	204.351	"502-61-4"	392500	1155000	351500	859000	941700	130297	156114	147473	149942	209446	4.66385	2.22152	0.00265724
Com_344_pos	Ectoine	C6H10N2O2	142.156	"96702-03-3"	240100	326200	280100	202700	210200	962100	1278000	1230000	1163000	1287000	0.212716	-2.233	2.57197e-06
Com_345_pos	Cadaverine	C5H14N2	102.18	"462-94-2"	10700	14990	11340	10250	7200	132700	100800	102300	102700	146000	0.0932079	-3.4234	6.54981e-07
Com_346_pos	N-Acetylneuraminic acid	C11H19NO9	309.27	"131-48-6"	284300	198600	128600	195900	162700	228500	317100	358700	404600	531100	0.527228	-0.9235	0.0103
Com_347_pos	Kynurenic acid	C10H7NO3	189.17	"492-27-3"	3350	3600	2699	6740	11440	11020	14510	11180	9368	11090	0.486793	-1.03862	0.0294214
Com_348_pos	Palmitoylethanolamide	C18H37NO2	299.49	"544-31-0"	26380	31230	19400	30620	37710	25010	21770	22100	16250	35380	1.20604	0.270279	0.276135
Com_349_pos	Dehydrocholic acid	C24H34O5	402.52	"81-23-2"	75350	69790	91880	59610	43730	74370	65200	69680	74540	61640	0.985323	-0.0213319	0.761315
Com_34_neg	3-Hydroxybutyrate	C4H8O3	104.104	"300-85-6"	434000	375000	177200	302900	269000	345000	335900	347000	338500	323600	0.921953	-0.117235	0.461422
Com_350_pos	Uracil	C4H4N2O2	112.09	"66-22-8"	197280	82970	56370	56210	73910	423900	265000	268800	451900	393300	0.258883	-1.94963	0.00146134
Com_351_pos	L-Tryptophan	C11H12N2O2	204.23	"73-22-3"	69670000	69820000	42820000	59530000	63780000	51750000	62390000	60110000	59900000	96720000	0.923686	-0.114526	0.626897
Com_352_pos	Erucamide	C22H43NO	337.6	"112-84-5"	20970000	19650000	21580000	23080000	61860000	20870000	22200000	22330000	19620000	36480000	1.21103	0.276233	0.671362
Com_353_pos	Hexadecanamide	C16H33NO	255.44	"629-54-9"	815500	705600	574100	669100	1677000	763900	849700	802600	644800	1431000	0.988713	-0.0163759	0.827922
Com_354_pos	N-Lauryldiethanolamine	C16H35NO2	273.45	"1541-67-9"	16930	25640	13260	18680	19810	17110	22110	22220	18580	21160	0.9322	-0.101289	0.489759
Com_355_pos	2-Aminoethylphosphonate	C2H8NO3P	125.06	"2041-14-7"	157300	153500	118400	141200	158000	173000	183000	172800	181500	188300	0.810594	-0.302948	0.0141067
Com_356_pos	10-Formyl-Thf	C20H23N7O7	473.4	"2800-34-2"	205400	270700	91470	163700	213100	384300	316400	248600	304200	325100	0.598233	-0.741222	0.0341291
Com_357_pos	6-Methylmercaptopurine	C6H6N4S	166.21	"50-66-8"	18810000	20730000	11150000	16210000	18490000	14760000	17870000	17460000	17280000	32330000	0.856469	-0.223526	0.456303
Com_358_pos	2-Hydroxycinnamate	C9H8O3	164.16	"614-60-8"	7161000	7740000	4030000	5765000	6168000	4427000	6396000	6255000	5574000	11980000	0.891199	-0.166181	0.702873
Com_359_pos	Piperidine	C5H11N	85.15	"110-89-4"	2324000	2729000	1509000	2054000	2298000	1548000	1758000	1881000	1929000	3157000	1.0624	0.0873224	0.648809
Com_35_neg	Undecanedioic acid	C11H20O4	216.27	"1852-04-6"	168400	163300	150800	171500	159200	160500	163900	163300	158900	192100	0.969596	-0.0445446	0.504151
Com_360_pos	Isoquinoline	C9H7N	129.16	"119-65-3"	46580	55830	28630	36910	42960	31110	49560	42620	38710	68500	0.915011	-0.128139	0.665488
Com_361_pos	Purine	C5H4N4	120.112	"120-73-0"	136000	148400	72130	118800	135100	100400	127800	118600	116900	227600	0.883018	-0.179486	0.58141
Com_362_pos	S-Methyl-5'-thioadenosine	C11H15N5O3S	297.333		2979000	19470000	15760000	5090000	6832000	23480000	27160000	42000000	26380000	28550000	0.33971	-1.55762	0.0187267
Com_363_pos	Nonanoic acid	C9H18O2	158.24	"112-05-0"	195500	116000	32380	68480	85360	1078000	629300	822800	1899000	1058000	0.0907073	-3.46264	0.000236812
Com_364_pos	Isobutyrylglycine	C6H11NO3	145.156	"15926-18-8"	6565000	8446000	8691000	8836000	8955000	11940000	14530000	14720000	11800000	19880000	0.569411	-0.812457	0.00190844
Com_365_pos	6-Aminonicotinamide	C6H7N3O	137.139	"329-89-5"	40320	37340	14450	36370	27350	16300	32580	32960	32180	61910	0.88575	-0.175029	0.744883
Com_366_pos	(5-L-Glutamyl)-L-Amino Acid	C8H14N2O5	218.207	"5875-41-2"	138700	120200	63070	85590	135900	250800	281000	330100	308900	446100	0.336112	-1.57298	0.000517243
Com_367_pos	Fexofenadine	C32H39NO4	501.656	"83799-24-0"	288200	216300	134900	205700	124100	281900	342200	441100	279100	873800	0.436951	-1.19446	0.0203445
Com_368_pos	Feruloylcholine	C15H22NO4	280.34		9757	3831	5303	8495	9711	6040	7904	9459	6096	7030	1.01555	0.0222603	0.875047
Com_369_pos	Gly-Tyr	C11H14N2O4	238.24	"658-79-7"	314400	267200	170300	299700	208600	778800	625400	730000	615600	892100	0.346028	-1.53104	0.000132364
Com_36_neg	Nonadecanoic acid	C19H38O2	298.5	"646-30-0"	636200	583600	603100	509600	623100	347000	560200	562000	549900	557600	1.14705	0.197926	0.198922
Com_370_pos	Gly-Phe	C11H14N2O3	222.24	"3321-03-7"	769700	535100	319600	540900	435000	1845000	1692000	1805000	1657000	2307000	0.279422	-1.83948	0.000295021
Com_371_pos	gamma-Muurolene	C15H24	204.351	"24268-39-1"	336700	356200	176300	273600	303100	231900	294300	281000	276000	515600	0.904366	-0.145022	0.64455
Com_372_pos	Flavin Adenine Dinucleotide	C27H33N9O15P2	785.55	"146-14-5"	318800	328100	168300	257100	281500	342900	434200	396300	358700	614600	0.630642	-0.665106	0.0196881
Com_373_pos	3-Hydroxy-3-Methylpentane-1,5-Dioic Acid	C6H10O5	162.14	"503-49-1"	2932000	3631000	3014000	3242000	3204000	1909000	2009000	2089000	2094000	2535000	1.50649	0.591189	0.000186525
Com_374_pos	Oxidized glutathione	C20H32N6O12S2	612.6	"121-24-4"	31060000	15120000	4058000	11910000	10920000	27360000	33410000	31880000	40180000	64560000	0.370171	-1.43374	0.0209956
Com_375_pos	gamma-Butyrolactone	C4H6O2	86.09	"96-48-0"	108700	161700	80310	118800	115300	89750	81020	136300	117700	181200	0.965081	-0.0512784	0.924905
Com_376_pos	7,8-Dihydrofolate	C19H21N7O6	443.41	"4033-27-6"	13940	30290	7847	6769	12350	21630	51750	35600	40550	34350	0.387187	-1.3689	0.0116917
Com_377_pos	5-Hydroxytryptophol	C10H11NO2	177.2	"154-02-9"	150300	189200	175100	178800	233300	155100	195300	168600	182100	205800	1.02183	0.0311589	0.856526
Com_378_pos	6-Deoxy-D-glucose	C6H12O5	164.156	"7658-08-4"	1259000	1459000	632600	1003000	1152000	761700	1130000	1089000	987800	2026000	0.918442	-0.12274	0.763723
Com_379_pos	5-Aminopentanoate	C5H11NO2	117.146	"660-88-8"	1390000	1846000	1142000	1643000	1462000	1119000	1113000	1083000	1090000	1886000	1.18948	0.250327	0.207095
Com_37_neg	Monobutyl phthalate	C12H14O4	222.24	"131-70-4"	62240	51630	43040	40360	45930	43560	45730	50850	46740	47420	1.03799	0.0537863	0.755087
Com_380_pos	5-Hydroxylysine	C6H15ClN2O3	198.65	"13204-98-3"	170100	256400	216100	217100	187500	69140	112000	115100	119900	95220	2.04787	1.03413	0.000558132
Com_381_pos	5-Methoxyindole-3-acetic acid	C11H11NO3	205.21	"3471-31-6"	803700	710200	360200	552300	586600	821300	952100	651700	947000	1412000	0.629795	-0.667047	0.0373345
Com_382_pos	Pyridoxamine	C8H12N2O2	168.193	"85-87-0"	261100	315000	173600	247600	165700	41570	63000	78760	54340	127200	3.18744	1.6724	0.00113209
Com_383_pos	5beta-Androstan-17beta-ol-3-one	C19H30O2	290.44	"571-22-2"	921700	645200	390200	686200	549100	1008000	1543000	1375000	1340000	2104000	0.433161	-1.20702	0.00191487
Com_384_pos	Etiocholanolone	C19H30O2	290.44	"53-42-9"	168300	97910	66510	71490	96030	130700	102700	185500	147100	279800	0.59144	-0.757696	0.0578943
Com_385_pos	5beta-Androstan-3beta-ol-17-one	C19H30O2	290.44	"571-31-3"	108100	109400	53550	94860	77200	124600	144100	134400	129400	170000	0.630762	-0.664833	0.0179026
Com_386_pos	Sarcosine	C3H7NO2	89.093	"107-97-1"	3677000	5482000	5558000	5233000	5852000	3337000	4985000	4634000	5010000	6349000	1.06116	0.0856363	0.627697
Com_387_pos	S-Adenosyl-methionine	C22H30N6O8S2	570.639	"17176-17-9"	4621000	2628000	899900	2554000	3042000	2700000	6875000	5197000	4958000	5712000	0.540244	-0.888316	0.0651478
Com_388_pos	Vitamin B2	C17H20N4O6	376.364	"83-88-5"	161300	231400	118900	173700	172800	199400	224200	214700	235100	258200	0.758307	-0.399146	0.0472443
Com_389_pos	R-Aminobutyrate	C4H9NO2	103.12	"3775-73-3"	55890	105900	119100	106200	134700	40810	51170	47060	56430	71490	1.95456	0.966846	0.00934133
Com_38_neg	D-Ribose	C5H10O5	150.13	"50-69-1"	21890	12560	15730	25430	16470	22330	27890	19120	20990	27630	0.780604	-0.357338	0.112178
Com_390_pos	S-ribosyl-L-homocysteine	C9H17NO6S	267.3		18520	19930	11310	26420	33300	27160	39080	21850	9651	25870	0.885682	-0.17514	0.765973
Com_391_pos	Spermidine	C7H19N3	145.246	"124-20-9"	2017000	2797000	2730000	3018000	2847000	3839000	4455000	4579000	3824000	6390000	0.580803	-0.783879	0.00223204
Com_392_pos	5-Aminolevulinate	C5H9NO3	131.13	"106-60-5"	1980000	2231000	1231000	1781000	1926000	1264000	1574000	1572000	1555000	2629000	1.06458	0.0902843	0.646019
Com_393_pos	5-Aminosalicylate	C7H7NO3	153.135	"89-57-6"	168200	240500	98860	139900	130600	458800	520800	471300	446300	624000	0.308607	-1.69616	0.000465514
Com_395_pos	N-(5-Aminopentyl)acetamide	C7H16N2O	144.21	"32343-73-0"	64330	28320	76950	97550	38440	99070	118200	122400	109800	150600	0.509257	-0.973533	0.0257769
Com_396_pos	Methylguanidine HCl	C2H8ClN3	109.56	"21770-81-0"	178400	240000	249000	195900	227700	61720	77120	95950	86820	123500	2.45108	1.29342	0.00037015
Com_397_pos	beta-Alanine methyl ester	C4H9NO2	103.12	"4138-35-6"	281200	704900	697800	608600	665500	229300	331000	276100	292900	431800	1.89482	0.922059	0.0218877
Com_398_pos	Imidazoleacetic acid	C5H6N2O2	126.113	"645-65-8"	1126000	969400	664300	872500	1063000	796300	901400	866400	792800	1071000	1.06037	0.084564	0.668949
Com_399_pos	Isoproterenol	C11H17NO3	211.258	"7683-59-2"	411000	323800	210200	293600	339500	412300	390600	414200	391600	634600	0.703473	-0.507434	0.0389988
Com_39_neg	5-Hydroxymethyl-2-furancarboxylic acid	C6H6O4	142.11	"6338-41-6"	11620	2114	1098	3434	1522	33800	45920	47290	45080	50990	0.0887036	-3.49486	0.0020966
Com_3_neg	2,3-Dinor-TXB2	C18H30O6	342.427	"63250-09-9"	11610	44650	25640	38670	55470	30400	49860	25920	52600	58490	0.810236	-0.303586	0.3989
Com_400_pos	L-(-)-alpha-Amino-epsilon-Caprolactam	C6H12N2O	128.172	"21568-87-6"	189800	243800	341000	317200	291100	220300	308200	353800	230300	540500	0.83655	-0.257477	0.483031
Com_401_pos	L-Alanyl-L-leucine	C9H18N2O3	202.251	"3303-34-2"	113400	45830	26540	40820	39450	245800	250100	278300	249800	377100	0.189879	-2.39684	0.000989224
Com_402_pos	Ip7G	C16H23N5O5	365.384	"59384-58-6"	319700	411900	309900	343600	381600	273500	382900	358100	291900	435100	1.01447	0.0207266	0.825058
Com_403_pos	Isobutyryl carnitine	C11H21NO4	231.289	"25518-49-4"	27790000	19840000	10700000	18600000	16240000	19570000	22510000	22650000	21730000	34100000	0.77281	-0.371814	0.163714
Com_404_pos	Isoetharine	C13H21NO3	239.311	"530-08-5"	73110	82740	77290	112600	77650	65420	55630	62230	104600	65630	1.19767	0.260236	0.188166
Com_405_pos	Isomaltose	C12H22O11	342.297	"499-40-1"	141700	47680	69280	97190	27750	154100	145100	168200	189600	145800	0.477828	-1.06544	0.0340848
Com_406_pos	beta amino butyric acid	C4H9NO2	103.12	"541-48-0"	220000	137700	75650	141400	147600	229500	286200	273600	233700	287900	0.551034	-0.859788	0.0169341
Com_407_pos	Adenine	C5H5N5	135.127	"73-24-5"	4726000	3457000	1558000	3368000	3958000	5747000	6152000	6510000	6508000	7503000	0.526434	-0.925675	0.0194323
Com_408_pos	Flucytosine	C4H4FN3O	129.09	"2022-85-7"	30390	20180	24000	30450	20920	26950	30230	30300	37380	18430	0.878917	-0.186201	0.44079
Com_409_pos	4-Pregnen-17alpha,20alpha-Diol-3-One	C21H32O3	332.477	"652-69-7"	27930	18980	10960	24470	15890	45400	47440	47060	57020	77670	0.357733	-1.48304	0.00113213
Com_40_neg	Quinoline-4-carboxylic acid	C10H7NO2	173.17	"486-74-8"	6376	10760	3752	13430	9900	14930	25880	27090	24700	33340	0.351104	-1.51003	0.00476139
Com_410_pos	Tris(2-carboxyethyl)phosphine	C9H16ClO6P	286.647	"51805-45-9"	23950	26560	35190	32490	36940	29150	25280	24760	27790	28320	1.14656	0.197316	0.217684
Com_411_pos	H-Gly-Pro-OH	C7H12N2O3	172.18	"704-15-4"	220400	238300	179400	255000	415400	177200	204600	192400	211300	216600	1.30576	0.384887	0.17918
Com_412_pos	L-Homocitrulline	C7H15N3O3	189.21	"1190-49-4"	35230	31550	43800	19130	39760	40730	63250	53640	44910	139200	0.495918	-1.01183	0.047496
Com_413_pos	Glycyl-L-leucine	C8H16N2O3	188.22	"869-19-2"	459800	256300	140500	253200	243200	889400	890000	929100	882700	1329000	0.274989	-1.86256	0.000892507
Com_414_pos	5-Methylcytosine	C5H7N3O	125.13	"554-01-8"	16420	24780	15270	16270	11320	5484	4690	10281	10690	9032	2.09224	1.06505	0.00797997
Com_415_pos	D-Proline	C5H9NO2	115.13	"344-25-2"	215300000	260400000	209000000	229900000	237000000	182100000	223400000	208200000	209300000	247500000	1.07576	0.105355	0.271792
Com_416_pos	L-Hydroxyproline	C5H9NO3	131.13	"51-35-4"	1087000	1719000	1237000	1399000	1646000	2725000	3421000	3468000	3432000	4498000	0.404013	-1.30753	5.60671e-05
Com_417_pos	Glycyl-L-valine	C7H14N2O3	174.2	"1963-21-9"	299800	246100	124200	176300	177600	531200	593600	645200	584600	888900	0.315708	-1.66334	0.000391894
Com_418_pos	3-Chloro-L-tyrosine	C9H10ClNO3	215.63	"7423-93-0"	53060	43420	31840	18950	26350	9218	28170	29930	23230	31930	1.41756	0.503411	0.243534
Com_419_pos	N6-Acetyl-L-lysine	C8H16N2O3	188.22	"692-04-6"	92040	129000	58390	99410	111500	104200	95060	83780	111500	205200	0.817588	-0.290555	0.403934
Com_41_neg	2-Hydroxy-3-methylbutanoic acid	C5H10O3	118.13	"4026-18-0"	52940	70680	33590	45930	56700	80490	109200	94810	107000	153000	0.477208	-1.06731	0.00188096
Com_420_pos	N,N-Dimethylglycine	C4H9NO2	103.12	"1118-68-9"	4112000	11480000	7565000	10400000	10800000	3575000	3996000	3920000	3261000	3572000	2.42071	1.27543	0.0113616
Com_421_pos	Guanosine monophosphate	C10H14N5O8P	363.058		4636000	4081000	2579000	4947000	4875000	23290000	26100000	25780000	20460000	21990000	0.179544	-2.47759	3.40964e-05
Com_422_pos	Diethylglutarate	C9H16O4	188.105	"818-38-2"	3771000	2650000	1837000	2466000	2483000	3663000	4131000	3960000	3951000	6559000	0.5932	-0.75341	0.00974996
Com_423_pos	Aspartic acid di-O-glucoside	C16H27NO14	457.1		50690	39520	42970	62620	40280	29610	32430	25070	46540	64050	1.19413	0.255963	0.288215
Com_424_pos	L-Palmitoylcarnitine	C23H45NO4	399.335	"2364-67-2"	711000	712300	623500	807100	750100	221900	333500	293100	135200	484800	2.4542	1.29526	0.00904326
Com_425_pos	5-Hydroxyindoleacetate	C10H9NO3	191.058	"54-16-0"	3187	14693	10274	15949	12344	31880	30170	31150	28460	108100	0.245678	-2.02516	0.00780606
Com_426_pos	D-Phenylalanine	C9H11NO2	165.19	"673-06-3"	354100000	379900000	243500000	323000000	359400000	314600000	337100000	336400000	339100000	478000000	0.91951	-0.121062	0.461964
Com_427_pos	Folic acid	C19H19N7O6	441.4	"59-30-3"	29230	63680	53760	55060	62510	130300	94740	113100	109300	166000	0.430751	-1.21507	0.0015851
Com_428_pos	Uridine	C9H12N2O6	244.2	"58-96-8"	100400	152100	162000	197000	181700	943400	1349000	1042000	841800	964600	0.154295	-2.69624	3.06474e-06
Com_429_pos	Adenosine	C10H13N5O4	267.24	"58-61-7"	25380000	27100000	9112000	20650000	11040000	133600000	168200000	162500000	133200000	190000000	0.118453	-3.07761	0.000283143
Com_42_neg	orotidine-5-phosphate	C10H13N2O11P	368.19		50620	53600	23680	35000	25510	205900	219800	175800	187600	204700	0.189585	-2.39908	0.000345111
Com_430_pos	Cytidine	C9H13N3O5	243.22	"65-46-3"	13360	37980	28800	9718	18120	786500	433800	679200	442900	328000	0.0404351	-4.62825	1.26325e-05
Com_431_pos	SDMA	C8H18N4O2	202.25	"30344-00-4"	754100	1042000	588700	875700	1101000	695800	817700	900900	942700	1023000	0.995754	-0.00613942	0.880546
Com_432_pos	Glutathione	C10H17N3O6S	307.32	"70-18-8"	198300000	140900000	103600000	118000000	125900000	201200000	197200000	197100000	240600000	253100000	0.630463	-0.665517	0.00826752
Com_433_pos	Xanthosine	C10H12N4O6	284.225	"146-80-5"	45270	157300	57270	122400	133100	20060	67680	72460	49560	73230	1.82105	0.864774	0.132568
Com_434_pos	11beta-Hydroxytestosterone	C19H28O3	304.424	"1816-85-9"	377000	337200	117700	281900	160900	421900	585600	458000	459900	901300	0.45095	-1.14896	0.0158612
Com_435_pos	10E,12Z-Octadecadienoic acid	C18H32O2	280.445	"2420-56-6"	20640	12640	12050	18790	19850	14210	25880	14440	16230	31360	0.822268	-0.28232	0.430396
Com_436_pos	1,4-Dihydro-1-Methyl-4-Oxo-3-Pyridinecarboxamide	C7H8N2O2	152.151	"769-49-3"	2243000	3422000	1633000	2701000	2855000	6956000	9306000	8562000	7377000	10650000	0.29997	-1.73711	9.64367e-05
Com_437_pos	Nandrolone	C18H26O2	274.398	"434-22-0"	416300	536000	283900	422100	437300	391100	461600	519900	363900	600700	0.896628	-0.157418	0.438298
Com_438_pos	1-(4-Methoxyphenyl)-2-propanone	C10H12O2	164.201	"122-84-9"	2310000	2449000	1232000	1928000	1927000	1392000	1835000	1975000	1790000	3783000	0.913782	-0.130078	0.795178
Com_439_pos	Lipoic acid	C8H14O2S2	206.326	"62-46-4"	1252000	1236000	1326000	1288000	1345000	1263000	1230000	1348000	1244000	1244000	1.01864	0.0266504	0.445134
Com_43_neg	2-Oxoadipic acid	C6H8O5	160.125	"3184-35-8"	151900	90800	45220	68130	68570	56630	55600	58290	63870	102500	1.26041	0.333895	0.469561
Com_440_pos	Lysopc 20:4	C28H50NO7P	543.681		1877000	1942000	1481000	1950000	1552000	3887000	5420000	5885000	2721000	9028000	0.326714	-1.6139	0.00505028
Com_441_pos	Lysopc 20:0	C28H58NO7P	551.73		48290	74620	51950	71170	57330	58470	108200	111000	44640	667000	0.306638	-1.70539	0.235243
Com_442_pos	N-Acetyl-aspartic acid	C6H9NO5	175.139		2361000	2015000	1135000	1862000	1826000	3302000	3378000	3157000	2934000	4604000	0.529439	-0.917464	0.00308874
Com_443_pos	N',N",N"'-P-Coumaroyl-Cinnamoyl-Caffeoyl Spermidine	C34H37N3O6	583.67		33760	35320	11330	28850	20020	13390	11360	9838	12030	19600	1.95234	0.965204	0.0413649
Com_444_pos	Benzamidine Hydrochloride Hydrate	C7H11ClN2O	174.628	"206752-36-5"	1910000	2137000	1145000	1632000	1823000	1485000	1796000	1695000	1695000	3186000	0.877245	-0.188949	0.529952
Com_445_pos	Mag (18:1)	C21H40O4	356.2		6556	2898	3197	2854	4144	16380	13880	13910	7565	23450	0.261342	-1.93599	0.000597701
Com_446_pos	L-beta-Imidazolelactic acid	C6H8N2O3	156.139	"14403-45-3"	253000	289400	269600	233800	251000	125200	156700	144300	157300	227200	1.59961	0.677716	0.00546066
Com_447_pos	Linoleoylcarnitine	C25H45NO4	423.63	"36816-10-1"	40760	137800	138000	154000	152100	43529	3735	3035	2413	3228	11.1309	3.47649	0.00235358
Com_448_pos	Tetradecanoylcarnitine	C21H41NO4	371.555	"25597-07-3"	554000	558700	482700	561200	515300	121000	145300	137900	90030	211300	3.78708	1.92109	0.000413296
Com_449_pos	Dodecanoylcarnitine	C19H37NO4	343.501	"25518-54-1"	452300	608500	441000	500200	538400	97270	94830	91610	94800	144400	4.8582	2.28042	1.02204e-06
Com_44_neg	Phosphonotyrosine	C9H12NO6P	261.168	"21820-51-9"	191300	159900	164400	173800	185000	198000	235800	233600	188700	247000	0.792675	-0.335198	0.00877953
Com_450_pos	Oleoylcarnitine	C25H47NO4	425.645	"38677-66-6"	393700	966700	802500	1044000	1058000	71280	112400	101000	42200	170100	8.58163	3.10125	0.000103881
Com_451_pos	Stearoylcarnitine	C25H49NO4	427.66	"25597-09-5"	180400	675500	447700	584100	580100	65640	121900	123400	50060	377300	3.34254	1.74095	0.0134649
Com_452_pos	Tetradecenylcarnitine	C21H39NO4	369.5	"1256380-19-4"	93640	163500	134800	153900	145100	12930	12000	10690	10110	19800	10.5439	3.39833	4.56541e-07
Com_453_pos	Decanoylcarnitine	C17H33NO4	315.4	"3992-45-8"	394200	633000	313100	445600	495900	59980	64080	69270	74260	134000	5.68191	2.50638	1.69158e-05
Com_454_pos	L-Octanoylcarnitine	C15H29NO4	287.395	"25243-95-2"	337300	492100	275700	404100	420600	142600	166300	169300	176700	367100	1.88826	0.917056	0.0110256
Com_455_pos	Hexanoylcarnitine	C13H25NO4	259.34	"22671-29-0"	1836000	3587000	1845000	2775000	3063000	703800	877100	872300	909600	1778000	2.54941	1.35016	0.00187206
Com_456_pos	Cyclocytidine	C9H12ClN3O4	261.66	"10212-25-6"	18380	38180	18340	79870	27470	40860	24150	29030	23810	16900	1.35243	0.435554	0.583654
Com_457_pos	L-Tyrosinemethylester	C10H13NO3	195.215	"1080-06-4"	344800	238400	155100	172500	209600	895400	1037000	1053000	915900	1183000	0.220365	-2.18204	0.000133768
Com_458_pos	D-Ala-D-Ala	C6H12N2O3	160.171	"923-16-0"	68530	92090	79490	88050	96769	160200	190900	213900	187400	183900	0.453839	-1.13975	1.12503e-05
Com_459_pos	D-Galactosamine	C6H14ClNO5	215.632	"1772-03-8"	135700	109200	76180	124900	126600	143400	143000	152600	161600	223400	0.694879	-0.525167	0.0246748
Com_45_neg	Nelarabine	C11H15N5O5	297.267	"121032-29-9"	88430	83360	37430	64960	58740	41300	46860	45080	40450	69390	1.36959	0.453744	0.154028
Com_460_pos	8-Bromoguanosine	C10H12BrN5O5	362.137	"4016-63-1"	12330	19770	11210	18570	18460	9747	10410	10800	8822	12430	1.53882	0.62182	0.0214272
Com_461_pos	Carnosine	C9H14N4O3	226.232	"305-84-0"	66780	47350	50400	33600	60180	211000	163700	127900	125000	208200	0.309057	-1.69405	9.43632e-05
Com_462_pos	N-Acetyl-L-glutamic acid	C7H11NO5	189.166	"1188-37-0"	6469000	5566000	3999000	4512000	4714000	6795000	7519000	7004000	7152000	10370000	0.65036	-0.620689	0.00544978
Com_463_pos	N4-Acetylcytidine	C11H15N3O6	285.253	"3768-18-1"	7858	8212	5436	3250	4160	3855	3017	3124	3547	6019	1.47817	0.563814	0.139877
Com_464_pos	Metanephrine	C10H15NO3	197.231	"5001-33-2"	18600	18010	8958	14970	18700	9257	11930	9974	8224	18640	1.36558	0.449518	0.147365
Com_465_pos	Ethambutol	C10H24N2O2	204.31	"74-55-5"	38260	38530	39160	55000	35570	32020	51880	32870	30850	31360	1.15387	0.206483	0.260371
Com_466_pos	Melamine	C3H6N6	126.12	"108-78-1"	51450	55970	60870	76250	49530	50990	36410	34500	54250	48560	1.30866	0.388095	0.0532549
Com_467_pos	Tubercidin	C11H14N4O4	266.25	"69-33-0"	2941	16730	5553	4407	6340	45270	42510	43540	34870	43980	0.171152	-2.54665	0.00219671
Com_468_pos	2,5-Furandicarboxylate	C6H4O5	156.09	"3238-40-2"	6396000	2748000	1522000	2580000	1538000	32750000	16670000	18730000	31490000	26660000	0.117055	-3.09475	0.000255022
Com_469_pos	4-Methyl-2-pentanone	C6H12O	100.16	"108-10-1"	4443000	3501000	1488000	1501000	3093000	15010000	12260000	12680000	18960000	12150000	0.197382	-2.34093	0.000798508
Com_46_neg	N-Oleoyl Glycine	C20H37NO3	339.513	"2601-90-3"	2833	5044	3299	5584	4693	2091	5574	4768	4039	5838	0.961587	-0.0565111	0.960039
Com_470_pos	1,4-Naphthoquinone	C10H6O2	158.153	"130-15-4"	399800	460100	384700	511900	430200	752400	592900	656900	584400	561100	0.694698	-0.525543	0.00111722
Com_471_pos	S-Lactoyglutathione	C13H21N3O8S	379.386	"25138-66-3"	1451000	9111000	4648000	4826000	6095000	554000	896700	1027000	786300	1477000	5.51171	2.4625	0.00347417
Com_472_pos	N-glycyl-L-proline	C5H10N2O4	162.144		56170	18410	12200	20650	16020	125200	134100	131600	119200	187500	0.176964	-2.49847	0.001209
Com_473_pos	Nebularine	C10H12N4O4	252.227	"550-33-4"	9495	9485	6752	6609	9645	7056	3927	8734	6124	8935	1.20733	0.271816	0.258958
Com_474_pos	Isophorone	C9H14O	138.207	"78-59-1"	206800	143100	150400	207000	128700	288900	222200	219100	233600	137900	0.758827	-0.398157	0.125238
Com_475_pos	Gly-Tyr-Ala	C14H19N3O5	309.318	"112898-27-8"	11100	9462	4637	9270	11020	39200	30390	36920	29140	48160	0.247478	-2.01463	0.000199565
Com_476_pos	1,4-Diaminobutane	C4H12N2	88.15	"110-60-1"	860500	305400	143200	229400	34730	3004000	2888000	2850000	2362000	3869000	0.105071	-3.25056	0.00618596
Com_477_pos	L-Kynurenine	C10H12N2O3	208.21	"2922-83-0"	219000	288300	123600	227200	242100	110500	174000	173300	187500	339600	1.11707	0.159717	0.556725
Com_478_pos	Phenylacetylglycine	C10H11NO3	193.2	"500-98-1"	21250	14250	26760	24350	9202	35560	38500	51060	44980	58170	0.419731	-1.25246	0.00631135
Com_479_pos	3-Ureidopropionate	C4H8N2O3	132.12	"462-88-4"	479900	359400	260000	317800	293000	824100	859800	895700	832700	835000	0.402632	-1.31247	0.000757781
Com_47_neg	N-Acetylvaline	C7H13NO3	159.183	"3067-19-4"	5999	7078	3419	6802	7710	4576	5304	3781	5528	7024	1.18292	0.242358	0.421089
Com_480_pos	5-Methyluridine	C10H14N2O6	258.23	"1463-10-1"	8770	6077	7607	2813	6918	12890	38810	35470	17260	46000	0.213953	-2.22463	0.00174945
Com_481_pos	LysoPC 18:0	C26H54NO7P	523.36		5078000	1908000	1704000	2262000	1829000	2453000	4545000	4590000	2116000	8482000	0.576084	-0.795649	0.144603
Com_482_pos	D-Glucosamine	C6H13NO5	179.172	"3416-24-8"	36060	19880	16580	36020	13070	41170	41920	37290	37770	38600	0.618094	-0.694102	0.0514334
Com_483_pos	Pseudouridine	C9H12N2O6	244.201	"1445-07-4"	6381	16950	13240	10510	13890	26930	21000	24620	29120	13000	0.531708	-0.911293	0.0195397
Com_484_pos	O-Acetyl-L-carnitine	C9H17lNO4	203.236	"3040-38-8"	11140000	14990000	8702000	13250000	14980000	3593000	5737000	5818000	5153000	5346000	2.45885	1.29798	0.000191601
Com_485_pos	Tyramine	C8H11NO	137.179	"51-67-2"	42820	45460	19750	32450	31820	22250	28870	27540	25760	50700	1.11075	0.151538	0.609984
Com_486_pos	2-Phenylethylamine	C8H11N	121.18	"64-04-0"	108400	112800	74210	97670	103100	96830	112900	111400	107000	112600	0.917611	-0.124045	0.28529
Com_487_pos	Dimethyl phthalate	C10H10O4	194.18	"131-11-3"	2804000	2663000	2639000	2546000	2701000	4527000	3679000	4365000	4444000	3505000	0.650731	-0.619867	0.000795793
Com_488_pos	Dl-Threitol	C4H10O4	122.12	"7493-90-5"	4395000	3839000	2296000	3207000	3080000	5372000	5517000	5341000	5068000	7845000	0.577051	-0.793229	0.00403914
Com_489_pos	Dl-Tropic acid	C9H10O3	166.174	"28845-94-5"	3402000	3865000	2031000	2933000	3345000	2738000	3236000	3194000	3058000	5719000	0.867986	-0.204257	0.475779
Com_48_neg	Carbamoylphosphate	CH2NO5P--	139.004	"590-55-6"	14090000	29590000	32000000	30200000	31620000	307400	320500	306700	347100	358200	83.8466	6.38968	5.18002e-06
Com_490_pos	D-Myo-inositol 4-monophosohate	C6H13O9P	260.136	"46495-39-0"	126400	145400	141700	158100	139500	119200	118100	86180	113700	104000	1.31398	0.393944	0.00633482
Com_491_pos	Pantothenic acid	C9H17NO5	219.235	"79-83-4"	5678000	2667000	1568000	2374000	2293000	3481000	3869000	3759000	3766000	6812000	0.672292	-0.57284	0.104061
Com_492_pos	Ergosta-5,7,9(11),22-Tetraen-3-beta-Ol	C28H42O	394.632	"516-85-8"	13670000	12900000	20880000	13290000	8396000	12450000	13500000	9328000	15610000	10650000	1.12347	0.16796	0.609788
Com_493_pos	Ergosterol	C28H44O	396.648	"57-87-4"	283500	220800	408900	250200	145500	220600	215200	155500	276200	197600	1.2289	0.297366	0.415057
Com_494_pos	Ergothioneine	C9H15N3O2S	229.299	"497-30-3"	11920	874200	768100	1006000	1254000	220600	259800	256200	246400	289500	3.07601	1.62106	0.634502
Com_495_pos	Estriol	C18H24O3	288.381	"50-27-1"	14590	13900	12010	21660	16800	18430	14690	15140	11470	13110	1.08402	0.116391	0.584326
Com_496_pos	Dl-3-Hydroxynorvaline	C5H11NO3	133.146	"2280-42-4"	24770000	12480000	12400000	13980000	12910000	7322000	10150000	7552000	8631000	5987000	1.93078	0.949184	0.00520471
Com_497_pos	6-Aminohexanoate	C6H13NO2	131.173	"60-32-2"	46270000	51660000	27400000	40550000	43630000	28390000	35230000	35090000	35690000	59530000	1.08034	0.111483	0.605175
Com_498_pos	3-Hydroxy-DL-kynurenine	C10H12N2O4	224.213	"484-78-6"	496500	426300	310500	396500	435400	482300	437100	501700	462500	609800	0.828267	-0.271833	0.0821733
Com_499_pos	L-Carnitine	C7H15NO3	161.2	"541-15-1"	44190000	58330000	50000000	55440000	56130000	30500000	28410000	35780000	34730000	42720000	1.53416	0.617447	0.00141149
Com_49_neg	Butylmalonic acid	C7H12O4	160.168	"534-59-8"	21170000	16790000	10810000	15960000	16140000	22340000	21960000	24550000	22840000	29520000	0.667189	-0.583832	0.0135425
Com_4_neg	Indolelactate	C11H11NO3	205.21	"1821-52-9"	3894	1920	3925	4070	1901	6034	9023	6894	9027	10570	0.378117	-1.4031	0.00227248
Com_500_pos	Inosine	C10H12N4O5	268.23	"58-63-9"	2572000	2913000	946600	1351000	1205000	8381000	9524000	10020000	7413000	10220000	0.197278	-2.3417	0.000944157
Com_501_pos	Nicotinic Acid	C6H5NO2	123.11	"59-67-6"	98610	4921000	4105000	5798000	5572000	103400	154600	118900	122100	167600	30.745	4.94228	0.0217337
Com_502_pos	Nicotinamide	C6H6N2O	122.12	"98-92-0"	11020000	136200000	116700000	109400000	103200000	20220000	17600000	18610000	20370000	21550000	4.84514	2.27654	0.05061
Com_503_pos	Vitamin B12	C63H88CoN14O14P	1355.37	"68-19-9"	6761	5880	5180	6108	4621	10160	8680	8734	7893	16960	0.544567	-0.876819	0.00975429
Com_504_pos	trans-Aconitic acid	C6H6O6	174.108	"4023-65-8"	675200	729500	715800	744800	677600	803200	730700	730900	779300	745800	0.934827	-0.097229	0.0382499
Com_505_pos	Triethyl phosphate	C6H15O4P	182.155	"78-40-0"	643200	633000	649200	689100	639500	709700	600500	678800	605300	628400	1.00971	0.0139444	0.763776
Com_506_pos	Trimethyllysine	C9H21N2O2	189.275	"66989-56-8"	4147000	5203000	5127000	4784000	4941000	4193000	5231000	5265000	4946000	6059000	0.941932	-0.0863052	0.46136
Com_507_pos	Testosterone	C19H28O2	288.424	"58-22-0"	208800	138500	76240	122300	106000	333100	334500	339900	302900	502500	0.359557	-1.47571	0.00121621
Com_508_pos	1-Methylhistidine	C7H11N3O2	169.18	"332-80-9"	110400	96710	69860	89170	134600	106700	116700	87040	101100	283700	0.72024	-0.473449	0.332321
Com_509_pos	Furfural	C5H4O2	96.08	"98-01-1"	53430	22440	38690	22920	26930	66560	34160	43170	60290	53960	0.636902	-0.650856	0.0506166
Com_50_neg	ATP	C10H16N5O13P3	507.181	"56-65-5"	162300000	76200000	12400000	47840000	57490000	64600000	119100000	122400000	112400000	209400000	0.567336	-0.817726	0.139041
Com_510_pos	Vidarabine	C10H13N5O4	267.24	"5536-17-4"	30000000	32130000	11070000	24280000	13230000	154300000	197100000	193300000	154000000	221500000	0.120311	-3.05516	0.000243087
Com_511_pos	Isonicotinic acid	C6H5NO2	123.11	"55-22-1"	1840000	39620000	31220000	35800000	36070000	3371000	2757000	2931000	3173000	3304000	9.3042	3.21788	0.0355735
Com_512_pos	2-Furoylglycine	C7H7NO4	169.13	"5657-19-2"	22850	17140	13790	18320	10340	19830	23600	25080	19320	30110	0.698999	-0.516637	0.0487842
Com_513_pos	Picolinic acid	C6H5NO2	123.11	"98-98-6"	81200	4971000	3639000	5542000	5249000	121500	132900	113500	117400	136100	31.3521	4.97049	0.0255716
Com_514_pos	Phthalate	C8H6O4	166.13	"88-99-3"	3111000	3411000	1761000	2608000	2953000	2366000	2921000	2819000	2712000	5160000	0.866441	-0.206826	0.492243
Com_515_pos	L-allo-Threonine	C4H9NO3	119.12	"28954-12-3"	9142000	12240000	11760000	10720000	11530000	2311000	3004000	2781000	2817000	4456000	3.60414	1.84965	4.94051e-05
Com_516_pos	L-allo-Isoleucine	C6H13NO2	131.17	"1509-34-8"	109800000	124300000	72880000	100100000	107200000	85820000	101500000	98860000	100700000	156500000	0.946446	-0.0794074	0.731793
Com_517_pos	Asp-glu	C9H14N2O7	262.217	"6157-06-8"	315000	305100	229800	307300	319300	250700	291800	319300	281500	345400	0.991805	-0.0118717	0.91207
Com_518_pos	Asp-Phe methyl ester	C14H18N2O5	294.303	"22839-47-0"	162100	304000	177100	267600	278400	325500	361500	362200	343700	681300	0.573329	-0.802564	0.0191865
Com_519_pos	All-Trans-13,14-Dihydroretinol	C20H32O	288.467	"115797-14-3"	457200	32290	13180	27530	24000	37680	22250	35100	25800	35720	3.54008	1.82378	0.643468
Com_51_neg	Anthranilic acid	C7H7NO2	137.14	"118-92-3"	113300	16040	16030	46184	48773	138400	140400	129700	166300	117000	0.347394	-1.52536	0.0228511
Com_520_pos	Allopurinol	C5H4N4O	136.111	"315-30-0"	2006000	2420000	867700	1484000	1137000	6395000	8226000	8163000	6719000	8767000	0.206812	-2.27361	0.000450762
Com_521_pos	aminoimidazole carboxamide ribonucleotide	C9H15N4O8P	338.211	"68984-62-3"	218000	205900	208800	231200	629300	224700	233200	238800	205300	332600	1.20946	0.274364	0.701007
Com_522_pos	5 methyl THF	C5H10O	86.132		227300	355000	265800	374600	257900	487900	584900	560900	496300	706400	0.522	-0.937879	0.000762966
Com_523_pos	PC(16:0/16:0)	C40H80NO8P	734.051	"63-89-8"	67040	65740	69690	59990	57090	74310	70800	69380	70000	66250	0.911074	-0.13436	0.0615813
Com_524_pos	2'-Hydroxy-5'-methylacetophenone	C9H10O2	150.174	"1450-72-2"	480500	383500	708900	746500	715100	717700	736100	461400	523100	430100	1.05791	0.0812126	0.789027
Com_525_pos	2-Oxo-3-methyl-butyrate	C5H8O3	116.11		26540	22530	39600	28470	33880	25270	22780	25970	23490	32010	1.166	0.221565	0.257603
Com_526_pos	3-Ketodihydrosphingosine	C18H38ClNO2	335.953	"18944-28-0"	22600	9608	10260	12800	9401	14360	23400	21950	12360	73490	0.444277	-1.17047	0.117972
Com_527_pos	2-Methylsuccinic Acid	C5H8O4	132.115	"498-21-5"	1763000	3051000	1658000	2380000	2518000	6568000	8182000	7991000	8192000	10840000	0.272185	-1.87734	2.70013e-05
Com_529_pos	Noradrenaline	C8H11NO3	169.178	"51-41-2"	49150	39150	35910	38150	46040	50860	45470	42360	49460	84460	0.764462	-0.387483	0.124972
Com_52_neg	Alloxan	C4H4N2O5	160.085	"2244-11-3"	57910000	46430000	33270000	44190000	45090000	59170000	62320000	67730000	59800000	70010000	0.711187	-0.491699	0.0127164
Com_530_pos	N-carbamoyl-L-aspartate	C5H8N2O5	176.127	"13184-27-5"	91010	39370	20280	33770	22360	94010	117300	123700	124500	142500	0.343499	-1.54162	0.00874772
Com_531_pos	Pyridoxine	C8H11NO3	169.178	"65-23-6"	1304000	2004000	840300	1475000	1169000	787800	602300	872700	655300	2213000	1.32375	0.404632	0.222315
Com_532_pos	Asaraldehyde	C10H12O4	196.2	"4460-86-0 "	8560	5040	2926	3640	6206	23560	39400	44230	42100	47130	0.134263	-2.89686	4.5482e-05
Com_533_pos	Dopamine HCl	C8H12ClNO2	189.64	"62-31-7"	16390	24880	7870	9030	12170	67530	55300	43210	72150	67950	0.229764	-2.12177	0.000690159
Com_534_pos	N-Sulfo-glucosamine sodium salt	C6H12NNaO8S	281.22	"38899-05-7"	34210	21410	10240	21320	21780	96080	91330	130700	272600	92500	0.159482	-2.64853	0.000226846
Com_535_pos	L-Serine	C3H7NO3	105.093	"56-45-1"	1439000	2220000	2216000	2064000	2198000	366700	840000	627500	830100	916400	2.83101	1.50132	0.00129031
Com_536_pos	Hypoxanthine	C5H4N4O	136.11	"68-94-0"	13260000	2297000	1793000	451200	728300	17200000	17440000	17550000	17600000	16660000	0.214338	-2.22204	0.017486
Com_537_pos	L-Glutamate	C5H9NO4	147.129	"56-86-0"	282200000	287900000	247300000	277600000	279600000	265500000	287700000	287600000	289000000	328900000	0.942346	-0.0856713	0.219951
Com_538_pos	D-2-Aminobutyric acid	C4H9NO2	103.12	"2623-91-8"	822200	1779000	1267000	1626000	1722000	732700	763500	793500	767500	1079000	1.74464	0.802933	0.0172195
Com_539_pos	DL-Norvaline	C5H11NO2	117.15	"760-78-1"	76900000	101600000	62690000	79820000	90790000	49220000	62440000	60470000	56630000	93870000	1.27638	0.352063	0.0980302
Com_53_neg	allantoate	C4H8N4O4	176.131		126000	1996000	862300	1255000	1642000	32820	31170	32800	40940	44070	32.3504	5.01571	0.00286876
Com_540_pos	Methionine	C5H11NO2S	149.211	"59-51-8"	20220000	22340000	13480000	18350000	21410000	10350000	13330000	13470000	13100000	20560000	1.35292	0.436073	0.0615817
Com_541_pos	3-Aminoisobutyric acid	C4H9NO2	103.12	"144-90-1"	168200	366600	256700	363700	347100	136700	151300	155600	135100	143700	2.0796	1.0563	0.00897654
Com_542_pos	Anserine	C10H16N4O3	240.26	"584-85-0"	66800	61820	57200	65410	76240	115200	101400	108700	164100	129600	0.529031	-0.918577	0.000530312
Com_543_pos	(S)-2-Aminobutanoate	C4H9NO2	103.12	"1492-24-6"	1616000	3274000	2299000	3098000	3200000	1232000	1254000	1342000	1188000	1625000	2.03087	1.0221	0.00482289
Com_544_pos	LysoPC 20:2	C28H54NO7P	547.36		115400	153500	115900	164800	126100	41420	84440	67040	34270	150500	1.78913	0.839257	0.0516807
Com_545_pos	1-Aminocyclopropane-1-carboxylic acid	C4H7NO2	101.048	"22059-21-8"	2569000	2923000	2732000	2407000	2598000	1939000	2428000	2287000	2217000	2820000	1.13155	0.178306	0.110747
Com_546_pos	Levodopa	C9H11NO4	197.19	"59-92-7"	174600	235500	173300	224500	215700	144500	160700	171700	164600	218300	1.19051	0.251579	0.0985698
Com_547_pos	Betaine	C5H11NO2	117.15	"107-43-7"	4211000	17780000	18690000	15730000	19180000	13090000	12520000	13090000	11560000	16360000	1.13466	0.182259	0.979746
Com_548_pos	Choline Hydroxide	C5H15NO2	121.18	"123-41-1"	32650000	75580000	51730000	62990000	69600000	25540000	24730000	28080000	29110000	26600000	2.18223	1.1258	0.00682622
Com_549_pos	Trimethylamine N-oxide	C3H9NO	75.11	"1184-78-7"	36160	11790	9708	14030	16200	31530	35990	31750	25540	39870	0.53369	-0.905927	0.0286023
Com_54_neg	cis-4-Hydroxy-D-proline	C5H9NO3	131.13	"2584-71-6"	217600	252700	135900	201900	212700	160700	203100	206400	216700	297600	0.941263	-0.0873298	0.683325
Com_550_pos	S-Adenosyl-L-methionine	C15H22N6O5S	398.44	"29908-03-0"	137200	40090	18390	61970	67730	72350	140700	114600	93180	111400	0.611352	-0.709924	0.114128
Com_551_pos	Pipecolic acid	C6H11NO2	129.16	"535-75-1"	51520000	71900000	70340000	69470000	74250000	26950000	31360000	29340000	28700000	47560000	2.05893	1.0419	0.000538222
Com_552_pos	Azelaic acid	C9H16O4	188.22	"123-99-9"	188400	142900	122100	140400	165800	170900	170000	166400	157100	267600	0.815021	-0.29509	0.150521
Com_553_pos	gamma-Glutamylglutamic acid	C10H16N2O7	276.243	"1116-22-9"	1962000	2045000	1504000	1787000	1804000	3890000	3652000	3847000	3829000	5983000	0.429319	-1.21988	0.000156072
Com_554_pos	beta-Nicotinamide adenine dinucleotide phosphate	C21H29N7O17P3	744.41	"53-59-8"	6910000	2887000	893400	3811000	2945000	6038000	7386000	9546000	7049000	10470000	0.430892	-1.2146	0.0357521
Com_555_pos	L-Pipecolate	C6H11NO2	129.16	"3105-95-1"	2724000	2929000	4287000	2786000	2997000	1187000	1522000	1288000	1269000	2062000	2.14561	1.10139	0.000388869
Com_556_pos	gamma-Nonanolactone	C9H16O2	156.222	"104-61-0"	718100	794300	421300	557800	672700	524700	702800	633500	652200	1163000	0.860726	-0.216374	0.460361
Com_557_pos	UDP-N-acetylglucosamine	C17H27N3O17P2	607.354	"528-04-1"	1897000	1570000	1773000	1771000	886300	1210000	3394000	2367000	1391000	1228000	0.823493	-0.280171	0.592983
Com_558_pos	Choline Chloride	C5H14ClNO	139.62	"67-48-1"	14710000	42050000	32010000	38180000	42320000	13910000	15790000	16630000	10290000	16300000	2.32131	1.21494	0.0124612
Com_559_pos	Oxaceprol	C7H11NO4	173.17	"33996-33-7"	199300	193700	192500	193400	196500	205200	221700	221400	194600	211800	0.924813	-0.112767	0.0328378
Com_55_neg	cholesteryl sulfate	C27H46O4S	466.717	"1256-86-6"	11480	20690	13920	24220	23680	26410	11860	21980	13730	22570	0.973485	-0.038769	0.915811
Com_560_pos	1-Methylguanine	C6H7N5O	165.153	"938-85-2"	59010	62910	35850	43330	45880	25850	25580	27270	29390	49880	1.56346	0.644744	0.0227314
Com_561_pos	1-Palmitoyl-Sn-Glycero-3-Phosphocholine	C24H50NO7P	495.63	"17364-16-8"	2611000	2081000	1690000	2189000	1747000	4588000	7574000	7889000	3857000	12670000	0.282082	-1.82581	0.00310969
Com_562_pos	1-Stearoyl-Sn-Glycerol-3-Phosphocholine	C26H54NO7P	523.683	"19420-57-6"	3548000	1339000	1218000	1618000	1289000	1718000	3237000	3278000	1622000	6034000	0.567185	-0.818109	0.124667
Com_563_pos	2-(3,4-dimethoxyphenyl)ethanamine	C10H15NO2	181.232	"120-20-7"	24180000	26930000	12420000	20380000	21770000	14940000	21500000	20550000	18530000	40320000	0.912293	-0.132431	0.773189
Com_564_pos	2-(Dimethylamino)Guanosine	C12H17N5O5	311.294	"2140-67-2"	55510	54330	34380	52560	56520	80870	64860	77310	63480	123500	0.617775	-0.694847	0.0164561
Com_565_pos	1-Methylguanosine	C11H15N5O5	297.267	"2140-65-0"	292300	277800	143400	221800	203700	118900	151900	161700	136200	214200	1.45485	0.540868	0.0555089
Com_566_pos	1-Methylnicotinamide	C7H9N2O+	137.159	"3106-60-3"	847100	1015000	332000	644500	500200	2999000	3607000	3466000	2891000	3724000	0.200084	-2.32132	0.000685133
Com_567_pos	1-Methyluric acid	C6H6N4O3	182.137	"708-79-2"	242000	226200	244900	238200	253300	207100	238900	225500	246400	222400	1.05639	0.0791407	0.160128
Com_568_pos	1-Oleoyl-Sn-Glycero-3-Phosphocholine	C26H52NO7P	521.667	"19420-56-5"	2752000	2679000	2171000	2976000	2225000	5182000	8034000	8624000	4124000	13890000	0.321248	-1.63824	0.00589098
Com_569_pos	L-Hydroxylysine	C6H14N2O3	163.195	"1190-94-9"	54980	61500	33640	59690	88160	66610	86130	65170	55500	67380	0.874351	-0.193716	0.35889
Com_56_neg	6-Phospho-D-glucono-1,5-lactone	C6H11O9P	258.12	"2641-81-8"	152500	431000	348400	341800	450500	79660	117000	104900	118300	106200	3.27757	1.71263	0.00278293
Com_570_pos	Dl-Dihydrosphingosine	C18H39NO2	301.508	"3102-56-5"	922100	1213000	703400	869500	877100	866200	897600	982000	749100	1487000	0.920352	-0.119743	0.644226
Com_571_pos	DL-Leucine	C6H13NO2	131.173	"328-39-2"	8817000	9999000	5502000	7872000	8558000	6677000	8205000	7853000	8001000	13860000	0.913714	-0.130185	0.649203
Com_572_pos	Dl-Indole-3-lactic acid	C11H11NO3	205.21	"832-97-3"	32160000	34790000	19290000	27260000	31640000	23000000	28350000	27780000	28520000	48860000	0.927353	-0.10881	0.72072
Com_573_pos	Dl-Norleucine	C6H13NO2	131.173	"616-06-8"	4700000	14820000	16180000	14660000	17070000	9645000	12080000	10850000	10330000	15900000	1.14667	0.197452	0.821424
Com_574_pos	N-acetyl-glutamate	C7H11NO5	189.166		1384000	1326000	901400	1132000	978600	1718000	1819000	1866000	1948000	3271000	0.538693	-0.892464	0.00384631
Com_575_pos	N-Acetylglycine	C4H7NO3	117.103	"543-24-8"	5589000	19300000	18080000	16170000	20990000	9226000	12730000	11580000	11650000	16410000	1.30088	0.379488	0.504844
Com_576_pos	N-Acetylhistamine	C7H11N3O	153.182	"673-49-4"	4526	6506	2801	3983	7175	11070	14550	13190	14780	18000	0.349085	-1.51835	0.00138161
Com_577_pos	N-Acetylmannosamine	C8H15NO6	221.208	"3615-17-6"	295400	188700	158600	222100	230900	306600	487200	259100	428200	384900	0.587192	-0.768096	0.00910149
Com_578_pos	N-Acetylthreonine	C6H11NO4	161.156	"17093-74-2"	1578000	995000	549600	884300	837200	1533000	1832000	1731000	1732000	2672000	0.509905	-0.971699	0.00960866
Com_579_pos	Feruloyl Putrescine	C14H20N2O3	264.32	"501-13-3"	18330	10680	10190	15610	11300	9259	11190	13890	12080	30670	0.85758	-0.221656	0.737621
Com_57_neg	6-Phospho-D-gluconate	C6H13O10P	276.135	"921-62-0"	2378000	4262000	4061000	2826000	2779000	683000	877300	991300	1040000	1190000	3.41016	1.76984	4.4496e-05
Com_580_pos	N-Formylkynurenine	C11H12N2O4	236.224	"1022-31-7"	87020	76670	36780	71190	78980	45580	50230	52500	50810	74590	1.28106	0.357342	0.253327
Com_581_pos	Tryptamine	C10H12N2	160.22	"61-54-1"	179500	53400	13770	27900	32630	608200	775800	670100	704800	1256000	0.076515	-3.70811	0.00152843
Com_582_pos	L-Lysinamide	C6H15N3O	145.2	"32388-19-5"	2001000	2087000	1124000	1649000	1840000	1438000	1904000	1699000	1642000	3113000	0.88822	-0.171012	0.571399
Com_583_pos	N-Acetyl-5-hydroxytryptamine	C12H14N2O2	218.25	"1210-83-9"	1122000	585400	228600	596500	448400	830400	836500	696400	644500	712300	0.801296	-0.319593	0.257074
Com_584_pos	Caffeylalcohol	C20H28O3	316.4	"469-83-0"	33150	30860	12450	14300	27760	18570	18030	15470	28630	34490	1.02891	0.0411151	0.993049
Com_585_pos	Phosphoethanolamine	C2H8NO4P	141.063	"1071-23-4"	9670000	17020000	19240000	16150000	17660000	68290	99230	88160	95200	87830	181.76	7.50589	1.87577e-08
Com_586_pos	Calcium phosphorylcholine chloride	C5H13NO4P.Ca.Cl	257.666	"4826-71-5"	197700000	170500000	144400000	157600000	157400000	186800000	253700000	231200000	240700000	255900000	0.70838	-0.497405	0.0022918
Com_587_pos	Pyridoxine O-Glucoside	C14H21NO8	331.127		776600	778500	607700	909300	813000	1194000	1084000	1107000	1161000	651400	0.747508	-0.419838	0.074714
Com_588_pos	Cyprodinil	C14H15N3	225.289	"121552-61-2"	1823000	1473000	862500	1240000	1363000	2179000	1745000	1659000	1945000	2458000	0.677098	-0.562564	0.0263202
Com_589_pos	N-Methyl-a-aminoisobutyric acid	C5H11NO2	117.146	"2566-34-9"	51540000	63800000	31000000	46440000	51520000	32790000	46320000	46120000	42100000	80680000	0.985041	-0.0217444	0.979812
Com_58_neg	acetoacetate	C4H6O3	102.089	"541-50-4"	39670	32570	18880	37490	30880	42500	48800	51540	55670	62030	0.612152	-0.708039	0.0133035
Com_590_pos	Niflumic Acid	C13H9F3N2O2	282.218	"4394-00-7"	85670	54370	45760	67190	72880	43040	61520	71610	70710	168200	0.785078	-0.349093	0.560711
Com_591_pos	Nε-(1-Carboxymethyl)-L-lysine	C8H16N2O4	204.224	"5746-04-3"	873900	684200	519900	644100	650900	371000	483500	413700	428200	512300	1.52714	0.610835	0.00426813
Com_592_pos	N alpha-Acetyl-L-lysine	C8H16N2O3	188.224	"1946-82-3"	3891000	3016000	2132000	2777000	2627000	4163000	4273000	4508000	4653000	6711000	0.594167	-0.751061	0.00404985
Com_593_pos	Oxymetazoline	C16H24N2O	260.375	"1491-59-4"	3700000	3503000	3030000	3492000	3272000	4263000	3955000	4514000	3936000	4096000	0.81858	-0.288804	0.00188661
Com_594_pos	Nε,Nε,Nε-trimethyllysine	C9H20N2O2	188.267	"19253-88-4"	8960000	7594000	5010000	6324000	6956000	9597000	10050000	10090000	9739000	14880000	0.641033	-0.641529	0.00813174
Com_595_pos	19-Norethisterone	C20H26O2	298.419	"68-22-4"	6191	6147	7613	6213	7412	9298	9249	10080	6957	8628	0.759432	-0.397008	0.00984698
Com_596_pos	N-Methyl-L-arginine hydrochloride	C7H16N4O2	188.23	"156706-47-7"	203900	224200	166000	237700	322100	138700	183500	180900	145100	211800	1.34174	0.42411	0.0710505
Com_597_pos	N-Tetradecanamide	C14H29NO	227.386	"638-58-4"	51540	53470	49060	50910	63910	55180	53080	54830	46050	69470	0.965113	-0.0512309	0.711672
Com_598_pos	P-Coumaroyl Agmatine	C14H20N4O2	276.334	"7295-86-5"	666800	708100	736500	633700	693100	730500	655500	677700	679700	635800	1.01746	0.0249717	0.635436
Com_599_pos	3-Methylxanthine	C6H6N4O2	166.14	"1076-22-8"	14790	13530	8155	11500	15630	4233	6608	13350	10170	26310	1.04836	0.0681331	0.544456
Com_59_neg	Acetyl phosphate	C2H5O5P	140.032	"590-54-5"	168500	332900	194000	294400	293100	209600	210300	224600	262300	292400	1.0698	0.0973364	0.784503
Com_5_neg	Maltotriose	C18H32O16	504.437	"1109-28-0"	205500	135600	43270	121400	106700	206600	234500	264500	265200	364900	0.458539	-1.12488	0.0235218
Com_600_pos	5,6-Dihydro-5-methyluracil	C5H8N2O2	128.13	"696-04-8"	336500	437200	577700	543000	513400	541200	648800	769000	519100	1167000	0.660558	-0.598243	0.0644815
Com_601_pos	N-Methylnicotinamine	C7H8N2O	136.15	"114-33-0"	50800	40520	21180	44370	55310	26670	51710	62420	42920	85420	0.788363	-0.343068	0.426679
Com_602_pos	Trigonelline	C7H7NO2	137.14	"535-83-1"	133100	65450	53800	47880	93730	146000	123300	110100	155100	161500	0.566034	-0.821038	0.0245727
Com_603_pos	Sphinganine	C18H39NO2	301.513	"764-22-7"	725500	930300	512800	686500	681500	639300	709600	807100	584000	1208000	0.895795	-0.158759	0.573105
Com_604_pos	3-Phenoxypropionic acid	C9H10O3	166.176	"7170-38-9"	205900	157800	184900	217500	146100	132600	229500	149700	147300	159900	1.1138	0.155487	0.369397
Com_605_pos	2-Piperidinone	C5H9NO	99.132	"675-20-7"	2847	9813	2176	3530	3701	9691	16250	20460	15810	22730	0.259792	-1.94457	0.00214847
Com_606_pos	Phloretate	C9H10O3	166.177	"501-97-3"	19240000	21700000	11530000	16770000	18540000	15220000	17910000	17870000	17670000	32440000	0.868163	-0.203962	0.484822
Com_607_pos	Alpha-Linolenic acid	C18H30O2	278.435	"463-40-1"	42420	16460	19070	23920	86800	33680	57140	27000	37130	42940	0.953408	-0.0688337	0.533515
Com_608_pos	3-Methylindole	C9H9N	131.177	"83-34-1"	461200	483000	256300	336900	412600	311700	372000	368000	357200	660400	0.942348	-0.0856687	0.792428
Com_609_pos	isoleucine	C6H13NO2	131.17	"73-32-5"	307800000	335200000	206100000	277800000	293800000	203000000	247900000	247500000	249300000	374600000	1.07442	0.103552	0.556132
Com_60_neg	ADP-ribose	C15H23N5O14P2	591.315	"20762-30-5"	2086000	106800000	80180000	93860000	82860000	1994000	1931000	2103000	2443000	2023000	34.8567	5.12336	0.0161897
Com_610_pos	Creatinine	C4H7N3O	113.12	"60-27-5"	191400	224400	180400	214500	234600	549700	733600	711900	637000	850200	0.300167	-1.73616	2.66413e-06
Com_611_pos	L-Citrulline	C6H13N3O3	175.19	"372-75-8"	108600	430600	422200	355000	421500	87300	126400	112300	114900	213200	2.65693	1.40976	0.0225655
Com_612_pos	L-Leucine	C6H13NO2	131.17	"61-90-5"	196100000	221500000	126300000	180000000	196000000	151700000	183000000	180900000	181600000	292000000	0.929943	-0.104785	0.672651
Com_613_pos	Urocanic acid	C6H6N2O2	138.12	"104-98-3"	187400	53320	87200	95620	136500	176700	134200	52610	118100	62520	1.02924	0.0415785	0.896611
Com_614_pos	NAD+	C21H27N7O14P2	663.43	"53-84-9"	13700	17760	14500	8089	6653	18040	14200	12979	3978	10220	1.02163	0.0308683	0.838426
Com_615_pos	D-Glutamine	C5H10N2O3	146.14	"5959-95-5"	145200000	160300000	139300000	150400000	157000000	14790000	29530000	22720000	26180000	61450000	4.86326	2.28192	0.00173552
Com_616_pos	L-Ornithine	C5H12N2O2	132.16	"70-26-8"	4270000	9049000	6512000	7832000	7886000	2187000	2821000	2515000	2696000	3118000	2.66544	1.41437	0.00074131
Com_617_pos	LysoPE 18:2	C23H44NO7P	477.6		132400	60180	52900	82270	80620	29350	29010	49500	18870	75740	2.01694	1.01217	0.0327167
Com_618_pos	LysoPC 10:0	C18H38NO7P	411.3		5285	8838	9335	8412	9945	8082	15220	10950	6263	12070	0.795189	-0.330631	0.319138
Com_619_pos	Octadeca-11E,13E,15Z-trienoic acid	C18H30O2	278.2	"25575-00-2"	4015000	3968000	4702000	4910000	4475000	5929000	5791000	4385000	5868000	5778000	0.795287	-0.330453	0.0147427
Com_61_neg	Ala-trp	C14H17N3O3	275.303	"16305-75-2"	6012	3181	2076	3081	3012	11510	12110	12840	10480	11990	0.294621	-1.76307	0.00136784
Com_620_pos	2-Hydroxy-6-Aminopurine	C5H5N5O	151.126	"3373-53-3"	638700	1164000	358300	760600	561200	1854000	2551000	2355000	2103000	2706000	0.301046	-1.73194	0.00161944
Com_621_pos	N-Acetyl-Dl-glutamic acid	C7H11NO5	189.166	"5817-08-3"	1345000	1210000	663500	1067000	1052000	1550000	1981000	1916000	1843000	3008000	0.518305	-0.948128	0.00382166
Com_622_pos	N6-Succinyl Adenosine	C14H17N5O8	383.313	"4542-23-8"	1539000	1273000	709000	1041000	1165000	3166000	3978000	3800000	3790000	5683000	0.280502	-1.83392	6.91183e-05
Com_623_pos	N-Acetyl-L-histidine	C8H11N3O3	197.191	"2497-02-1"	367900	438100	354500	426500	382000	310400	416900	401300	372700	468800	0.999442	-0.00080575	0.950724
Com_624_pos	2-Phenylglycine	C8H9NO2	151.163	"2835-06-5"	617300	1125000	357400	727100	553200	1908000	2436000	2397000	2037000	2575000	0.297719	-1.74798	0.00152758
Com_625_pos	N-Acetyl-L-leucine	C8H15NO3	173.21	"1188-21-2"	64950	140700	95270	123000	162100	52600	82780	53080	66710	99840	1.65071	0.72309	0.0468952
Com_626_pos	O-Acetyl-L-homoserine	C6H11NO4	161.16		14140000	19410000	14570000	17590000	17940000	7833000	9868000	10190000	9140000	11360000	1.72863	0.789627	0.000243961
Com_627_pos	NG,NG-Dimethyl-L-arginine	C8H20Cl2N4O2	202.254	"220805-22-1"	504500	494200	392300	431900	646200	231800	395000	376700	415000	480800	1.30001	0.378517	0.107622
Com_628_pos	Cytarabine	C9H13N3O5	243.22	"147-94-4"	10300	97560	35540	13960	12280	804600	371200	827000	350000	119600	0.0686135	-3.86536	0.000896495
Com_629_pos	Cuminaldehyde	C10H12O	148.2	"122-03-2"	473600	496500	266100	373200	477900	377100	442300	405900	420100	754700	0.869672	-0.201457	0.466752
Com_62_neg	N-Acetylglucosamine 1-phosphate	C8H16NO9P	301.1		485500	357300	220500	372200	419100	537500	548100	533400	474500	551500	0.701172	-0.51216	0.0425337
Com_630_pos	Cytidine-5-Triphosphate	C9H16N3O14P3	483.16	"36051-68-0"	252700	155900	74280	132500	169700	246400	275500	175600	289400	421500	0.557427	-0.843146	0.0379418
Com_631_pos	2-Deoxy-D-galactose	C6H12O5	164.156	"1949-89-9"	417600	281400	198500	248100	257800	358400	420000	433300	412000	687200	0.607296	-0.719529	0.0157289
Com_632_pos	dAMP	C10H14N5O6P	331.222	"653-63-4"	1384000	1688000	268600	1235000	1680000	811200	1335000	1278000	898300	833200	1.21334	0.27898	0.904986
Com_633_pos	2-Methylbutyroylcarnitine	C12H23NO4	245.315	"31023-25-3"	25790000	17830000	9474000	16000000	14030000	15530000	18110000	17860000	17680000	27190000	0.862551	-0.213319	0.372237
Com_634_pos	2'-Deoxyguanosine-5'-monophosphate	C10H14N5O7P	347.221	"312693-67-7"	22890	15610	10890	6624	14810	157500	111200	168000	143100	149800	0.0970724	-3.3648	0.00011936
Com_635_pos	L-2-Aminoadipic acid	C6H11NO4	161.156	"542-32-5"	12950000	7203000	4520000	6854000	7078000	10490000	12070000	12220000	11130000	14410000	0.640003	-0.643849	0.0382037
Com_636_pos	2-Aminooctanoic acid	C8H17NO2	159.226	"2187-07-7"	47250	89130	53850	75130	83590	894700	1059000	1289000	1134000	1378000	0.0606374	-4.04365	4.76302e-07
Com_637_pos	Hypotaurine	C2H7NO2S	109.147	"300-84-5"	7537	11790	14100	24370	18290	62170	112100	77110	117300	87480	0.166799	-2.58382	0.000138979
Com_638_pos	2,6-Dimethylaniline	C8H11N	121.18	"87-62-7"	99940	102100	54140	84590	107000	73320	86400	82580	85320	166100	0.906931	-0.140935	0.691667
Com_639_pos	2-(Formylamino)Benzoic Acid	C8H7NO3	164.138	"3342-77-6"	34480000	38670000	20570000	29000000	32950000	26600000	32570000	32200000	31140000	58210000	0.861388	-0.215265	0.468659
Com_63_neg	Adrenochrome	C9H9NO3	179.17	"54-06-8"	5899	8383	5580	7574	5731	27190	26290	29330	22620	83480	0.17557	-2.50988	0.00131533
Com_640_pos	L-Cysteine-glutathione gisulfide	C13H22N4O8S2	426.466	"13081-14-6"	123300	277200	147700	245700	255900	195900	280900	247800	227200	186600	0.922171	-0.116893	0.531787
Com_641_pos	L-Cystathionine	C7H14N2O4S	222.262	"56-88-2"	62350	45670	71390	44280	50260	41910	111600	105000	116200	80860	0.601335	-0.73376	0.0714422
Com_642_pos	L-Methionine Methyl Ester	C6H14ClNO2S	199.699	"2491-18-1"	117500	178700	123700	139000	160400	83430	95957	89911	86570	103700	1.56517	0.646315	0.00261881
Com_643_pos	Methionine sulfoxide	C5H11NO4S	181.21	"62697-73-8"	643800	644700	448000	505500	562200	223900	328800	289100	251400	525100	1.73281	0.79311	0.0124641
Com_644_pos	L-Saccharopine	C11H20N2O6	276.286	"997-68-2"	1662000	1878000	1223000	1837000	1762000	2742000	2889000	3057000	2786000	4164000	0.534723	-0.903136	0.00045867
Com_645_pos	L-Methionine sulfone	C5H11NO4S	181.21	"7314-32-1"	104200000	115300000	57380000	87100000	91550000	65230000	93440000	91660000	81070000	169900000	0.908697	-0.138128	0.744642
Com_646_pos	L-Tyrosine	C9H11NO3	181.189	"60-18-4"	109000000	118700000	60040000	91740000	95220000	66630000	97560000	94130000	84310000	178800000	0.910381	-0.135458	0.769073
Com_647_pos	L-Canavanine	C5H12N4O3	176.174	"543-38-4"	15513	14665	6979	13675	11071	14930	4537	10680	7959	47820	0.720422	-0.473085	0.950768
Com_648_pos	L-Alanyl-L-Lysine	C9H19N3O3	217.265	"5051-06-9"	719900	402800	159100	376600	259800	549100	506700	464900	428200	463000	0.795307	-0.330417	0.239045
Com_649_pos	Oleamide	C18H35NO	281.5	"301-02-0"	3059000	1982000	1445000	2089000	2544000	1944000	2289000	2301000	1820000	4563000	0.860804	-0.216244	0.577205
Com_64_neg	2-C-Methyl-D-erythritol 2,4-cyclodiphosphate	C5H12O9P2	278.09	"143488-44-2"	107700	116300	76830	111700	108200	200700	181900	151400	158900	158500	0.611616	-0.709302	0.00089282
Com_650_pos	3-(2-Hydroxyphenyl)propionic acid	C9H10O3	166.17	"495-78-3"	277000	310500	135900	218700	227800	148900	261800	214800	240000	427400	0.904865	-0.144225	0.735069
Com_651_pos	Indole-3-acetamide	C10H10N2O	174.2	"879-37-8"	489000	878000	554800	675800	765300	293100	342000	292300	305400	386900	2.07625	1.05398	0.000982191
Com_652_pos	Stachydrine	C7H13NO2	143.18	"471-87-4"	726200	690100	637400	699900	637600	371500	629500	608900	655100	836900	1.09327	0.128644	0.419352
Com_653_pos	2-Pyrrolidinone	C4H7NO	85.1	"616-45-5"	2833000	3239000	1899000	2577000	2724000	1879000	2184000	2207000	2355000	3646000	1.08157	0.113133	0.544241
Com_654_pos	7,8-dihydro-L-Biopterin	C9H13N5O3	239.23	"6779-87-9"	35100	30610	21120	23010	25730	62150	94820	110500	88030	258500	0.220798	-2.1792	0.00241107
Com_655_pos	Serotonin hydrochloride	C10H13ClN2O	212.677	"153-98-0"	16988	14920	7866	13441	13623	12410	7531	11420	16850	54440	0.651119	-0.619007	0.606433
Com_656_pos	Acetylcarnitine	C9H17NO4	203.236	"14992-62-2"	37330000	60810000	27000000	34430000	44730000	14950000	16280000	17160000	21200000	32100000	2.00905	1.00651	0.00664689
Com_657_pos	Acetylchloline Chloride	C7H16NO2	146.21	"60-31-1"	245500	244300	146900	183200	224300	135900	230700	211500	210700	187700	1.06933	0.0967061	0.646655
Com_658_pos	Adipamide	C6H12N2O2	144.172	"628-94-4"	8454	23700	32780	9079	16760	12866	15040	14521	8513	7731	1.54715	0.629616	0.30138
Com_659_pos	Ala-gly	C5H10N2O3	146.144	"687-69-4"	12180000	15710000	13040000	13790000	14310000	924300	2631000	1810000	2346000	4450000	5.6762	2.50493	0.00166514
Com_65_neg	Allolithocholic acid	C24H40O3	376.579	"2276-93-9"	3567000	3075000	5274000	2957000	1952000	2919000	2701000	2488000	3758000	2313000	1.18661	0.246851	0.485116
Com_660_pos	Adenylocuccinic Acid	C14H18N5O11P	463.293	"19046-78-7"	685400	401000	184700	278600	317500	2579000	5510000	5969000	4746000	9320000	0.0663917	-3.91285	1.73379e-05
Com_661_pos	S-adenosyl-L-methioninamine	C15H22N6O5S	398.437	"91279-78-6"	16920	5992	7307	6348	22550	33320	42070	32930	17370	32570	0.373544	-1.42065	0.0118262
Com_662_pos	5-Methoxyindole-3-Carbaldehyde	C10H9NO2	175.184	"10601-19-1"	51770	72390	39250	41030	83230	53950	28990	82670	61460	39740	1.07818	0.108602	0.703115
Com_663_pos	O-Anisic Acid	C8H8O3	152.147	"579-75-9"	24210	44790	15370	30840	22390	77980	86520	68760	63640	93220	0.352712	-1.50344	0.0019301
Com_664_pos	Spermine	C10H26N4	202.34	"71-44-3"	11360000	13200000	19500000	19180000	16450000	8932000	12300000	12350000	9404000	21200000	1.24155	0.31214	0.228746
Com_665_pos	Histamine	C5H9N3	111.15	"51-45-6"	499100	493700	305200	484400	474700	1275000	1435000	1549000	1408000	1086000	0.334237	-1.58106	2.71768e-05
Com_666_pos	Biotin	C10H16N2O3S	244.31	"58-85-5"	31970	25360	6702	12780	13450	44180	46850	42010	49980	64680	0.3644	-1.4564	0.0124149
Com_667_pos	Allantoin	C4H6N4O3	158.12	"97-59-6"	35590	31340	35230	59800	46730	35750	39630	49710	30900	48410	1.02099	0.0299663	0.956746
Com_668_pos	(+,-)-Octopamine HCl	C8H12ClNO2	189.64	"770-05-8"	480300	732100	552100	761600	785200	1785000	1607000	1529000	1571000	1359000	0.421768	-1.24548	0.00027483
Com_669_pos	Urea	CH4N2O	60.06	"57-13-6"	863400	710200	586600	778400	797500	567100	737500	547800	559700	667700	1.2131	0.278696	0.0622869
Com_66_neg	Isolithocholic acid	C24H40O3	376.579	"1534-35-6"	1545	5919	3202	5357	6194	6290	10760	8996	4685	17550	0.46016	-1.11979	0.0535297
Com_670_pos	Sepiapterin	C9H11N5O3	237.22	"17094-01-8"	82810	68090	75950	71760	60170	137200	66440	95740	66390	101100	0.768479	-0.379921	0.177514
Com_671_pos	Pyridoxine 5'-Phosphate	C8H12NO6P	249.16	"447-05-2"	55800	204500	114400	124700	138000	24110	39630	43500	44840	76280	2.79121	1.48089	0.00699468
Com_672_pos	Quinone	C6H4O2	108.09	"106-51-4"	6213	35789	18580	14380	30050	46921	28230	48300	28870	23420	0.597538	-0.742897	0.114486
Com_673_pos	L-Leucyl-L-alanine Hydrate	C9H18N2O3	202.25	"7298-84-2"	794200	409900	216600	355600	347600	2376000	2377000	2438000	2312000	3343000	0.165336	-2.59653	0.000417449
Com_674_pos	L-Lysine	C6H14N2O2	146.19	"56-87-1"	35350000	53400000	46760000	48010000	47760000	23880000	26420000	28730000	26790000	28550000	1.72122	0.783429	0.000497883
Com_675_pos	Cocamidopropyl Betaine	C19H38N2O3	342.5	"86438-79-1"	422700	395600	391500	390700	450000	456500	430700	572700	420500	441800	0.882999	-0.179516	0.104264
Com_676_pos	Thiamine	C12H17N4OS+	265.35	"70-16-6"	3091000	5808000	4315000	4132000	5776000	4474000	6193000	4864000	5088000	6181000	0.862761	-0.212967	0.262465
Com_677_pos	Vitamin U	C6H14ClNO2S	199.7	"3493-12-7"	150300	123800	87580	106200	96680	215100	61800	86740	191700	156600	0.792988	-0.334629	0.597005
Com_678_pos	Dithranol	C14H10O3	226.23	"1143-38-0"	16390	77330	114500	47560	64320	446900	66980	200200	425100	107800	0.2567	-1.96184	0.0328552
Com_679_pos	Nitroxoline	C9H6N2O3	190.16	"4008-48-4"	10230	9004	5789	9205	5637	10780	12500	14250	9622	11220	0.682947	-0.550154	0.0294172
Com_67_neg	D-Mannose 6-phosphate	C6H13O9P	260.14	"3672-15-9"	10440000	29090000	17830000	19700000	26000000	3816000	8298000	5534000	6630000	6400000	3.35941	1.74821	0.00092146
Com_680_pos	Acetylcholine	C7H16INO2	146.207	"51-84-3"	14990000	12520000	6202000	12600000	11720000	9923000	10230000	11130000	10540000	14950000	1.02218	0.0316437	0.968261
Com_681_pos	D-Panthenol	C9H19NO4	205.25	"81-13-0"	58320	15140	9736	19680	11540	97480	20980	23210	15240	52010	0.547655	-0.868662	0.237919
Com_682_pos	Metformin	C4H11N5	129.165	"657-24-9"	438300	349900	279600	322500	524800	478100	466900	493600	477800	738200	0.721427	-0.471075	0.0473437
Com_683_pos	dGMP	C10H14N5O7P	347.221	"902-04-5"	26770	28500	20620	31390	35600	83460	71370	91510	89930	56670	0.363618	-1.45951	4.68829e-05
Com_684_pos	S-Adenosyl-L-homocysteine	C14H20N6O5S	384.411	"979-92-0"	1206000	450400	56540	314500	314900	2930000	3589000	2700000	3895000	5763000	0.124084	-3.01061	0.00620103
Com_685_pos	thiamine phosphate	C12H18ClN4O4PS	380.787	"532-40-1"	92130	164000	138900	158800	137400	54490	54660	46860	78600	41360	2.50473	1.32465	0.000262761
Com_686_pos	L-arginino-succinate	C10H18N4O6	290.273		626600	666100	593200	517500	551200	201000	367300	294100	394100	380800	1.80456	0.851644	0.00577793
Com_687_pos	L-Normetanephrine	C9H13NO3	183.204	"97-31-4"	1536000	1736000	923400	1364000	1508000	1184000	1438000	1402000	1416000	2739000	0.864091	-0.210745	0.524904
Com_688_pos	Cystine	C6H12N2O4S2	240.301	"923-32-0"	13650	14070	4242	17050	14210	9175	8654	4938	6118	19279	1.31264	0.392471	0.421344
Com_689_pos	D-Homocysteine	C4H9NO2S	135.185	"454-28-4"	458400	572600	258200	387100	413600	310000	429600	410000	339000	761900	0.928638	-0.106812	0.803962
Com_68_neg	4-Hydroxy-6-methyl-2-pyrone	C6H6O3	126.11	"675-10-5"	68140	109900	94770	102400	115200	177700	375100	299500	307800	475700	0.299798	-1.73794	0.000624056
Com_690_pos	Dimethyl fumarate	C6H8O4	144.125	"624-49-7"	373800	421100	482500	536500	563000	347900	272800	353200	330400	342700	1.44317	0.529241	0.00552985
Com_691_pos	Adipic Acid	C6H10O4	146.14	"124-04-9"	5767000	6734000	5772000	5931000	6345000	445500	902200	601800	794200	1932000	6.53357	2.70787	0.00111885
Com_692_pos	Maleic Acid	C4H4O4	116.07	"110-16-7"	16780000	20710000	12360000	17880000	19530000	12180000	16610000	17000000	16670000	19020000	1.07094	0.0988745	0.600453
Com_693_pos	Pipecolinic Acid	C6H11NO2	129.16	"1723-00-8"	2762000	2914000	2603000	2779000	2820000	1096000	1462000	1305000	1410000	1937000	1.92483	0.944729	0.00154043
Com_694_pos	N-(3-Indolylacetyl)-L-Alanine	C13H14N2O3	246.26	"57105-39-2"	81220	47760	20150	41290	54140	56020	83840	65140	62610	108800	0.649717	-0.622116	0.101938
Com_695_pos	Isonicotinamide	C6H6N2O	122.12	"1453-82-3"	6817000	88120000	71800000	71040000	61720000	12770000	10060000	11890000	13500000	13150000	4.88019	2.28694	0.050983
Com_696_pos	2,6-Diaminooimelic Acid	C7H14N2O4	190.2	"583-93-7"	38280	479800	398300	335700	529100	13600	23240	19120	14160	38140	16.4528	4.04026	0.00405734
Com_697_pos	1,3-Diaminopropane	C3H10N2	74.13	"109-76-2"	1416000	893300	371400	717600	880200	150400	219800	185800	314400	141800	4.22693	2.07961	0.00108399
Com_698_pos	trans-Cinnamic acid	C9H8O2	148.16	"140-10-3"	374100	391500	212200	291800	360100	283900	340700	351600	328800	610500	0.850796	-0.233115	0.419934
Com_699_pos	Pyrrole-2-carboxylate	C5H5NO2	111.1	"634-97-9"	524800	304000	266600	416200	367400	1128000	876100	1385000	598200	896300	0.384757	-1.37798	0.000965103
Com_69_neg	Ethyl myristate	C16H32O2	256.42	"124-06-1"	149000	171700	199700	338300	320900	228900	367400	150000	186500	222900	1.02068	0.0295308	0.961026
Com_6_neg	1,3-Dimethyluric Acid	C7H8N4O3	196.163	"944-73-0"	36080	39770	44000	43130	43830	43550	38040	37340	41580	40430	1.02921	0.0415412	0.579242
Com_700_pos	Oxypurinol	C5H4N4O2	152.11	"2465-59-0"	963900	1435000	630900	1083000	1147000	2816000	3645000	4717000	3271000	4430000	0.278606	-1.8437	9.32679e-05
Com_701_pos	PAF C-16	C26H54NO7P	523.683	"74389-68-7"	5148000	1973000	1728000	2309000	1783000	2431000	4705000	4592000	2193000	8122000	0.58708	-0.768371	0.142563
Com_702_pos	7-Methyluric acid	C6H6N4O3	182.137	"612-37-3"	532400	555400	508800	577400	538600	591400	551400	492400	520000	570700	0.995121	-0.00705631	0.92791
Com_703_pos	N7-Methylguanosine	C11H17N5O5	298.28	"20244-86-4"	369200	350500	184200	260400	282300	167200	231000	181100	188100	332000	1.31581	0.39595	0.150753
Com_704_pos	7-Methylguanine	C6H7N5O	165.153	"578-76-7"	114500000	127300000	69190000	100100000	110300000	89180000	108400000	107400000	102700000	187000000	0.876757	-0.189751	0.499669
Com_705_pos	7-Ketocholesterol	C27H44O2	400.637	"566-28-9"	22290	21500	13290	22540	21890	227900	354400	408800	175400	1518000	0.0378134	-4.72496	0.000871459
Com_706_pos	Propionyl-L-carnitine	C10H19NO4	217.26	"17298-37-2"	14160000	7450000	2941000	7484000	6478000	10160000	10080000	8764000	7976000	8415000	0.848397	-0.237188	0.334826
Com_707_pos	Punicic Acid	C18H30O2	278.43	"544-72-9"	68560	35200	31170	39140	137100	52560	93730	39660	65630	66810	0.977323	-0.033092	0.644026
Com_708_pos	Propionylcholine	C8H18NO2+	160.234	"5072-54-8"	1092310	1036280	538560	865590	807000	2219000	1794000	2122000	2150000	2875000	0.388866	-1.36266	0.00040286
Com_709_pos	p-Mentha-1,3,8-triene	C10H14	134.218	"18368-95-1"	284500	335800	317700	215100	368400	174900	194200	467400	304300	161500	1.16832	0.224433	0.349376
Com_70_neg	m-Coumaric acid	C9H8O3	164.16	"588-30-7"	58090	84020	45540	49750	59880	46040	58210	45160	62580	85520	0.999227	-0.00111575	0.978317
Com_710_pos	Porphobilinogen	C10H14N2O4	226.229	"487-90-1"	313800	317900	193100	250700	272000	223000	287900	269700	274100	484800	0.875284	-0.192177	0.502603
Com_711_pos	4-Aminobenzoate	C7H7NO2	137.136	"150-13-0"	795200	950200	320200	647300	508100	2758000	3524000	3485000	2773000	3716000	0.198142	-2.33539	0.000437905
Com_712_pos	Picolinamide	C6H6N2O	122.125	"1452-77-3"	6546000	87540000	67310000	70760000	64590000	13380000	11540000	10940000	13050000	13620000	4.74566	2.24661	0.0571267
Com_713_pos	Ethyl chrysanthemumate	C12H20O2	196.29	"97-41-6"	195700	110200	102300	47780	99060	483200	273000	278700	472100	254500	0.315095	-1.66614	0.00285567
Com_714_pos	Guggulsterone	C21H28O2	312.446	"95975-55-6"	592800	548800	303000	582200	598400	558400	519200	487800	592300	577600	0.959748	-0.0592717	0.636467
Com_715_pos	4-Chloro-6-methoxy-2-(methylsulfinyl)pyrimidine	C10H13N5O5	283.241	"85-30-3"	2211000	3042000	1120000	2030000	1795000	6088000	8371000	7762000	6646000	8068000	0.276107	-1.8567	0.000553989
Com_716_pos	Guanine	C5H5N5O	151.126	"73-40-5"	371200	781900	276500	550500	369900	1341000	1651000	1601000	1506000	1740000	0.299783	-1.73801	0.00159443
Com_717_pos	Imatinib	C29H31N7O	493.603	"152459-95-5"	4244000	3109000	2467000	3037000	2573000	8507000	10390000	10770000	7002000	13690000	0.3064	-1.70651	5.43166e-05
Com_718_pos	Homoserine	C4H9NO3	119.119	"1927-25-9"	13120000	14210000	21970000	13900000	16020000	4287000	5963000	5166000	5268000	8093000	2.75289	1.46095	9.34011e-05
Com_719_pos	Homocysteic acid	C4H9NO5S	183.18	"1001-13-4"	625200	711900	327400	534700	533500	403200	569100	606700	518000	1100000	0.85477	-0.226392	0.559323
Com_71_neg	Isocitrate	C6H8O7	192.12	"320-77-4"	30980000	9149000	5766000	8436000	9875000	13850000	22130000	16630000	18580000	48390000	0.536929	-0.897196	0.0862993
Com_720_pos	glutathione disulfide	C20H32N6O12S2	612.631	"27025-41-8"	65990000	32800000	8906000	25180000	22200000	60750000	69770000	62640000	81980000	128100000	0.384575	-1.37866	0.0225774
Com_721_pos	Phe-Pro	C14H18N2O3	262.304	"7669-65-0"	158200	163200	79760	127200	132800	235400	291300	137700	283500	361900	0.504779	-0.986275	0.0135558
Com_722_pos	Phe-Phe	C18H20N2O3	312.363	"2577-40-4"	560000	197400	124800	167400	162500	932400	943000	1076000	973100	1188000	0.237086	-2.07652	0.003104
Com_723_pos	alpha-Nicotinamide adenine dinucleotide	C21H27N7O14P2	663.425	"7298-93-3"	56800000	45190000	4579000	39900000	45260000	38990000	83620000	39130000	51370000	78440000	0.65762	-0.604675	0.254253
Com_724_pos	penicillin	C14H21N3O6S	359.398	"525-94-0"	17250	12000	2974	11760	17490	7605	9114	8980	3087	3907	1.88034	0.910995	0.196686
Com_725_pos	trans-3-Hydroxy-L-proline	C5H9NO3	131.13	"4298-08-2"	26020000	29710000	16370000	23600000	25380000	16170000	20540000	20550000	19930000	33880000	1.09012	0.124491	0.546997
Com_726_pos	4-Acetamidobutanoate	C6H11NO3	145.156	"3025-96-5"	277800	400000	226500	322700	334500	235400	149500	213600	183200	260000	1.49899	0.583993	0.0178202
Com_727_pos	Val-Ser	C8H16N2O4	204.224	"13588-94-8"	195600	138300	87920	123200	119300	361500	459200	462700	484800	602600	0.280209	-1.83542	7.78078e-05
Com_728_pos	L-Alanine	C3H7NO2	89.09	"56-41-7"	4792000	6655000	5841000	6234000	6898000	3538000	4757000	4262000	4832000	6100000	1.29507	0.373035	0.0441206
Com_729_pos	L-Aspartic acid	C4H7NO4	133.1	"56-84-8"	31980000	15440000	15920000	17740000	16590000	12700000	14020000	9962000	12060000	8184000	1.71574	0.778828	0.0165008
Com_72_neg	3-Oxo-7alpha,12alpha-hydroxy-5beta-cholanoic acid	C24H38O5	406.562	"2304-89-4"	5927	7399	2673	2616	1888	2128	3859	2131	4820	6226	1.06987	0.0974363	0.9557
Com_730_pos	beta-Nicotinamide mononucleotide	C11H15N2O8P	334.219	"1094-61-7"	831400	1187000	621100	1110000	1284000	590800	667000	705200	705800	1044000	1.35572	0.439054	0.120331
Com_731_pos	Creatine	C4H9N3O2	131.133	"57-00-1"	52540000	78520000	47280000	66490000	70860000	162900000	194600000	187500000	182000000	207500000	0.337817	-1.56569	7.86051e-05
Com_732_pos	Choline Glycerophosphate	C8H20NO6P	257.22	"28319-77-9"	22660000	13240000	9372000	10590000	11580000	4951000	6462000	5474000	6474000	6399000	2.2662	1.18027	0.00513579
Com_733_pos	DL-Citrulline	C6H13N3O3	175.19	"627-77-0"	424800	1374000	1191000	1091000	1385000	245500	328700	243600	244600	444700	3.6267	1.85866	0.00244635
Com_734_pos	4-Aminobutyric acid	C4H9NO2	103.12	"56-12-2"	273800	574800	506100	534300	579900	183300	236300	222100	245000	313600	2.0569	1.04047	0.00431946
Com_735_pos	Glycine	C2H5NO2	75.07	"56-40-6 "	1234000	1960000	1513000	1764000	1842000	205000	389800	246900	341800	318000	5.53646	2.46896	4.57059e-06
Com_736_pos	L-Arginine	C6H14N4O2	174.2	"74-79-3"	13940000	15610000	12100000	13450000	15170000	6737000	7876000	7610000	7885000	8766000	1.80763	0.854103	1.24736e-05
Com_737_pos	L-Cysteine	C3H7NO2S	121.16	"52-90-4"	108300	165100	175100	134800	160100	98930	198400	190400	148000	183700	0.907216	-0.140482	0.616375
Com_738_pos	Nicotinate ribonucleoside	C11H13NO6	255.224	"17720-18-2"	15100	46360	22820	65830	51590	2366	7349	3166	4650	7106	8.18687	3.03331	0.000465749
Com_739_pos	S-Methyl-L-cysteine	C4H9NO2S	135.185	"1187-84-4"	4533000	2452000	1911000	2975000	2476000	5600000	6377000	5912000	5248000	6764000	0.479817	-1.05944	0.00414106
Com_73_neg	Ursodeoxycholic acid	C24H40O4	392.57	"128-13-2"	3342	4345	6919	4139	5973	2491	3793	4964	4668	4559	1.20723	0.271699	0.344578
Com_740_pos	Tetraethylammonium fluoride dihydrate	C8H20FN	149.25	"63123-01-3"	20600	53800	42890	29270	13510	221900	266500	343000	311800	133600	0.125368	-2.99576	0.000183956
Com_741_pos	Cholesterol	C27H46O	386.654	"57-88-5"	594900	548100	423900	521700	505200	657300	615400	645200	605200	773200	0.786882	-0.34578	0.0101774
Com_742_pos	Sedoheptulose Anhydride	C7H12O6	192.167	"469-90-9"	2379000	2442000	2402000	2497000	2279000	2488000	2461000	2408000	2425000	2377000	0.986841	-0.0191104	0.459426
Com_743_pos	5'-Deoxy-5'-(methylthio)adenosine	C11H15N5O3S	297.333	"2457-80-9"	2749000	17120000	13700000	4675000	5984000	20380000	24500000	37090000	23340000	25660000	0.337696	-1.5662	0.0169416
Com_744_pos	L-Valine	C5H11NO2	117.146	"72-18-4"	7399000	9150000	5934000	7629000	8483000	4798000	6318000	5972000	5409000	9106000	1.22124	0.288352	0.14542
Com_745_pos	Hypoxanthine-9-beta-D-Arabinofuranoside	C10H12N4O5	268.226	"7013-16-3"	1781000	1781000	724300	1430000	770500	9106000	11560000	11050000	8861000	14390000	0.118013	-3.08299	9.32217e-05
Com_746_pos	4-aminobutyrate	C4H9NO2	103.12		64100	156600	175100	116800	143400	66510	85340	82890	85550	117200	1.49946	0.584446	0.116795
Com_747_pos	3-Methylhistidine	C7H13N3O3	169.181	"368-16-1"	18960	17430	8756	8545	15580	19940	18040	30040	21590	20330	0.63008	-0.666393	0.0410535
Com_748_pos	3-OH-anthranilate	C7H7NO3	153.14		136200	264500	158400	191700	147000	455000	527400	489800	432600	862000	0.32449	-1.62375	0.000182502
Com_749_pos	3-Methoxytyramine	C9H13NO2	167.205	"554-52-9"	175100	178200	181100	178600	184500	178100	166700	167000	183900	162800	1.04543	0.0640938	0.12249
Com_74_neg	Alpha-Muricholic acid	C24H40O5	408.578	"2393-58-0"	83060	14081	5053	10223	3137	4290	12235	4114	1465	16643	2.98227	1.57641	0.344312
Com_750_pos	3-Nitro-L-Tyrosine	C9H10N2O5	226.186	"621-44-3"	775700	604700	348000	494300	518000	885400	662700	677600	742800	952600	0.698962	-0.516714	0.0424837
Com_751_pos	3-Guanidinopropanoate	C4H9N3O2	131.133	"353-09-3"	382200	629800	364300	564400	545200	1396000	1768000	1641000	1601000	2133000	0.291123	-1.7803	3.63601e-05
Com_752_pos	3,5-Diiodo-L-thyronine	C15H13I2NO4	525.077	"1041-01-6"	16540	6745	11530	13053	9796	29430	16060	18040	29000	48900	0.407721	-1.29435	0.0097475
Com_753_pos	3'-Adenylic acid	C10H14N5O7P	347.221	"84-21-9"	6904000	7488000	3677000	5776000	6072000	7454000	8296000	7575000	7616000	11270000	0.708749	-0.496653	0.0446636
Com_75_neg	Glycodeoxycholic acid	C26H43NO5	449.628	"360-65-6"	361100	279800	147300	234000	267100	359700	304600	347300	331900	351900	0.76047	-0.395038	0.101176
Com_76_neg	Orotic Acid	C5H4N2O4	156.096	"65-86-1"	467400	3137000	1702000	2036000	2920000	778200	832300	708600	755900	861100	2.60725	1.38253	0.0854674
Com_77_neg	Leu-Pro	C11H21ClN2O3	264.749	"87178-63-0"	2336000	2504000	777000	1129000	1449000	1015000	1641000	1345000	1491000	1290000	1.20835	0.273033	0.661724
Com_78_neg	Prostaglandin B2	C20H30O4	334.45	"13367-85-6"	91790	65990	38280	44890	52170	103600	97680	120300	127900	160700	0.480383	-1.05774	0.00425322
Com_79_neg	Uridine 5'-Diphospho-N-Acetylgalactosamine	C17H27N3O17P2	607.354	"7277-98-7"	19550000	17130000	9077000	14570000	15130000	19970000	23060000	23500000	22910000	26190000	0.652573	-0.615789	0.0219304
Com_7_neg	1-Methylhistamine	C6H13Cl2N3	198.09	"6481-48-7"	12400000	14290000	22400000	16010000	16130000	7486000	5381000	5493000	5791000	3054000	2.98585	1.57814	0.000409018
Com_80_neg	D-Glucuronic acid	C6H10O7	194.14	"6556-12-3"	191000	115900	67980	99590	103400	178100	242500	183200	237000	264400	0.522865	-0.935491	0.0101665
Com_81_neg	L-Lactic acid	C3H6O3	90.08	"79-33-4"	329000	236200	199000	205900	204000	698300	803500	708900	796800	765500	0.311185	-1.68416	9.50073e-05
Com_82_neg	L-Malate	C4H6O5	134.09	"97-67-6"	34210000	21340000	13690000	18360000	19910000	38190000	44680000	43560000	43320000	64000000	0.459936	-1.1205	0.00276277
Com_83_neg	Ureidosuccinic acid	C5H8N2O5	176.13	"923-37-5"	197700	3358000	2613000	2510000	4293000	30370	34320	39470	53540	59940	59.6016	5.89728	0.00198107
Com_84_neg	3-Methyladipic acid	C7H12O4	160.17	"3058-01-3"	58560	55460	49210	56120	55350	66880	60870	64500	63250	90210	0.794597	-0.331705	0.0320185
Com_85_neg	1,3,5-Trimethylpyrazole	C6H10N2	110.16	"1072-91-9"	103900	100700	103000	106600	109300	99810	103800	100300	98320	104000	1.03411	0.0483965	0.103331
Com_86_neg	CTP	C9H16N3O14P3	483.156	"65-47-4"	4883000	3393000	923900	2475000	2869000	2550000	4150000	4025000	3823000	6262000	0.69889	-0.516863	0.202469
Com_87_neg	Phosphocreatine	C4H10N3O5P	211.113	"67-07-2"	4822000	4966000	3783000	5487000	5853000	9803000	14580000	11530000	12570000	16000000	0.386319	-1.37214	3.77343e-05
Com_88_neg	L-Histidine	C6H9N3O2	155.15	"71-00-1"	416200	426800	304900	396500	467200	173300	270600	229300	219900	374300	1.58719	0.666472	0.014935
Com_89_neg	D-threo-Isocitric acid	C6H8O7	192.124	"6061-97-8"	5939000	1722000	968800	1532000	1896000	3020000	3605000	2906000	3732000	8994000	0.541753	-0.884292	0.087668
Com_8_neg	1-Caffeoylquinic Acid	C16H18O9	354.309	"1241-87-8"	116700	125900	132500	102500	141300	140400	100900	100600	113800	99980	1.11377	0.155452	0.233184
Com_90_neg	Stearic acid	C18H36O2	284.477	"57-11-4"	1995000	2293000	825700	1677000	2028000	1189000	1738000	1540000	1532000	2969000	0.983352	-0.0242203	0.922388
Com_91_neg	3'-Dephospho-CoA	C21H35N7O13P2S	687.554	"3633-59-8"	31800	51840	16150	33900	26930	159100	220700	181600	176900	608100	0.119296	-3.06738	0.000221546
Com_92_neg	L-Homoserine	C4H9NO3	119.119	"672-15-1"	10090	8327	5170	6221	7007	33090	45770	41890	41290	43910	0.178757	-2.48393	1.3052e-05
Com_93_neg	D-Glyceraldehyde 3-phosphate	C3H7O6P	170.058	"591-57-1"	4727	5695	4919	9130	4970	4576	3261	4018	5510	5618	1.28099	0.35726	0.178509
Com_94_neg	DL-o-Tyrosine	C9H11NO3	181.189	"2370-61-8"	5004000	5502000	2707000	4692000	4571000	3357000	4008000	3512000	3959000	5951000	1.08125	0.112704	0.663671
Com_95_neg	D-Lactic acid	C3H6O3	90.08	"10326-41-7"	369100	283900	178800	248400	266200	731400	942100	923700	884100	858500	0.310245	-1.68852	0.000181631
Com_96_neg	Dihydroxyacetone phosphate	C3H7O6P	170.058	"57-04-5"	4149000	3733000	2354000	3003000	3139000	6583000	6635000	4834000	4875000	4249000	0.602664	-0.730574	0.00501237
Com_97_neg	3,4-Dihydroxymandelic acid	C8H8O5	184.146	"775-01-9"	19080	26960	11620	13020	24720	35750	48020	19080	43140	34940	0.527276	-0.92337	0.0232794
Com_98_neg	Sucrose	C12H22O11	342.297	"57-50-1"	19190	78280	114000	81830	132600	65530	69350	72630	46370	90100	1.23815	0.30819	0.875062
Com_99_neg	D-Ribose 5-phophate	C5H11O8P	230.11	"207671-46-3"	751800	1317000	1299000	1401000	1648000	1059000	1194000	1063000	1160000	944300	1.18385	0.243481	0.360913
Com_9_neg	13-HOTrE(r)	C18H30O3	294.429	"74784-20-6"	712000	681100	680000	700400	678300	683200	686800	701000	712400	712900	0.987272	-0.0184801	0.358516

## Sheet: HSC3 result
Compound_ID	Name	Formula	Molecular Weight	CAS	all_HSC3_MCTS_1	all_HSC3_MCTS_2	all_HSC3_MCTS_3	all_HSC3_MCTS_4	all_HSC3_MCTS_5	all_HSC3_1	all_HSC3_2	all_HSC3_3	all_HSC3_4	all_HSC3_5	FC	log2FC	Pvalue
Com_1_pos	Estrone	C18H22O2	270.37	53-16-7	6268	2162	7146	2316	1911	9379	35070	54930	5610	26900	0.150149	-2.73553	0.0110528
Com_10_pos	Urea	CH4N2O	60.06	57-13-6	486800	754700	24360000	538000	892300	666500	549400	1456000	637000	553300	6.99907	2.80716	0.44935
Com_100_pos	N,N,N-trimethyllysine	C9H21N2O2+	189.28	19253-88-4	14130000	11090000	12800000	8848000	1009000	19380000	14930000	11920000	8429000	10290000	0.737148	-0.439975	0.326795
Com_101_pos	Ne-(1-Carboxymethyl)-L-lysine	C8H16N2O4	204.224	5746-04-03	1878000	1205000	2488000	1660000	1225000	3074000	3174000	2050000	1474000	1290000	0.764419	-0.387565	0.32786
Com_102_pos	N alpha-Acetyl-L-lysine	C8H16N2O3	188.224	1946-82-3	12020000	7680000	8469000	5378000	743600	13030000	9889000	6898000	5490000	6361000	0.822948	-0.281127	0.417597
Com_103_pos	N-Tetradecanamide	C14H29NO	227.386	638-58-4	46080	39060	50030	55790	50220	55060	90090	208600	47960	139400	0.445713	-1.16581	0.073842
Com_104_pos	P-Coumaroyl Agmatine	C14H20N4O2	276.334	7295-86-5	211400	195000	212100	246800	203300	203900	203100	186500	182500	177100	1.12118	0.165022	0.0536884
Com_105_pos	N-Methyl-L-arginine	C7H16N4O2	188.23	156706-47-7	567200	483000	1088000	801700	493400	1527000	1462000	1041000	856200	896900	0.593678	-0.752247	0.0269221
Com_106_pos	N-Methyl-a-aminoisobutyric acid	C5H11NO2	117.146	2566-34-9	157200000	100700000	267100000	133700000	62690000	459000000	452200000	262100000	236500000	234700000	0.438668	-1.1888	0.0174955
Com_107_pos	Niflumic Acid	C13H9F3N2O2	282.218	4394-00-7	49520	32910	91790	102200	30610	35580	82240	199000	32440	126000	0.646025	-0.630337	0.476339
Com_108_pos	N-Formylkynurenine	C11H12N2O4	236.224	1022-31-7	159300	76450	1011000	452500	82410	139200	142200	99820	97380	75280	3.21669	1.68558	0.244279
Com_109_pos	Feruloyl Putrescine	C14H20N2O3	264.32	501-13-3	18650	11600	27870	34070	9489	13770	18920	71650	7500	36640	0.684799	-0.546247	0.687952
Com_11_pos	Allantoin	C4H6N4O3	158.12	97-59-6	66900	52860	55580	38530	34580	42480	66150	98050	59340	93500	0.69106	-0.533116	0.11227
Com_110_pos	N-Acetylthreonine	C6H11NO4	161.156	17093-74-2	4880000	3095000	5741000	3001000	1292000	3886000	3017000	2896000	2217000	1832000	1.30048	0.37904	0.562271
Com_111_pos	N-Acetylmannosamine	C8H15NO6	221.208	3615-17-6	290400	252600	264300	250000	296900	918500	585100	855700	476500	476400	0.408852	-1.29035	0.00282254
Com_112_pos	N-Acetylhistamine	C7H11N3O	153.182	673-49-4	83450	51310	57390	39260	17700	53470	68180	133400	123100	112500	0.507714	-0.977911	0.0521372
Com_113_pos	N-Acetylglycine	C4H7NO3	117.103	543-24-8	2021000	2275000	1980000	1699000	2347000	4817000	4875000	2748000	2506000	2435000	0.593867	-0.751789	0.0358131
Com_114_pos	N-acetyl-glutamate	C7H11NO5	189.166		3018000	1243000	5540000	2918000	1643000	2502000	2144000	1624000	1942000	1967000	1.41094	0.496661	0.456434
Com_115_pos	N-Acetyl-aspartic acid	C6H9NO5	175.139		2265000	1290000	2468000	1354000	962100	3985000	4057000	2626000	2655000	3557000	0.494023	-1.01735	0.0097123
Com_116_pos	N',N,N'-P-Coumaroyl-Cinnamoyl-Caffeoyl Spermidine	C34H37N3O6	583.67		194100	88110	360200	123400	60540	220400	180400	143900	103800	96890	1.10861	0.148757	0.902095
Com_117_pos	Methionine sulfoxide	C5H11NO3S	165.21	62697-73-8	689100	432400	757400	485900	287500	2167000	2130000	444200	369900	340800	0.486491	-1.03952	0.399057
Com_118_pos	mesaconic acid	C5H6O4	130.099	498-24-8	35370	26910	28130	30470	31880	27910	47840	28239	30780	20020	0.986892	-0.0190361	0.884719
Com_119_pos	L-beta-Imidazolelactic acid	C6H8N2O3	156.139	14403-45-3	275800	197600	362000	264200	140200	612300	658800	324200	392400	334900	0.533798	-0.905633	0.0212731
Com_12_pos	Spermine	C10H26N4	202.34	71-44-3	25300000	13760000	24260000	12410000	1239000	62150000	52580000	76050000	121200000	58310000	0.207861	-2.26631	0.0241545
Com_120_pos	Lysopc 20:4	C28H50NO7P	543.681		279700	131100	107200	165200	96810	1012000	3589000	6368000	502500	2313000	0.056586	-4.14341	0.00258374
Com_121_pos	Lysopc 20:0	C28H58NO7P	551.73		184700	83750	282200	359300	121200	817400	2806000	5407000	412200	2723000	0.0847595	-3.56048	0.00518367
Com_122_pos	Lysopc 18:3	C26H48NO7P	517.317		4279000	2086000	3553000	4408000	1274000	8812000	27080000	35420000	4250000	22130000	0.159686	-2.64669	0.00915962
Com_123_pos	Lysopc 18:2	C26H50NO7P	519.65		3801000	2057000	6138000	4954000	543800	8098000	21930000	54670000	6003000	31480000	0.143179	-2.8041	0.0130328
Com_124_pos	Lysopc 18:1	C26H52NO7P	521.667	3542-29-8	665900	290000	267500	319100	191700	1492000	6182000	11640000	915400	7466000	0.0626169	-3.9973	0.00477883
Com_125_pos	Lysopc 17:0	C25H52NO7P	509.657	50930-23-9	391700	190300	311200	342700	131800	909200	3541000	7168000	555600	4616000	0.0814602	-3.61776	0.00808543
Com_126_pos	Lysopc 16:2 (2N Isomer)	C24H46NO7P	491.308		53470	35600	56920	37170	5955	30240	85710	235600	32590	132700	0.365906	-1.45045	0.140487
Com_127_pos	Lysopc 16:1	C24H48NO7P	493.61		546500	416500	458500	442600	18280	301200	997000	2253000	281800	1547000	0.349885	-1.51505	0.174941
Com_128_pos	Lysopc 16:0	C24H50NO7P	495.63		6347000	2927000	5107000	5374000	1497000	9486000	36120000	60550000	4913000	42540000	0.138351	-2.85359	0.0191327
Com_129_pos	Lysopc 15:0	C23H48NO7P	481.317		43150	21560	23290	32670	15330	371500	1308000	2682000	214500	1510000	0.0223464	-5.48382	0.000853995
Com_13_pos	L-Tryptophan	C11H12N2O2	204.23	73-22-3	128700000	87320000	154200000	107300000	69760000	201800000	204000000	180500000	154000000	158600000	0.608833	-0.715881	0.0157206
Com_130_pos	Lysopc 14:0	C22H46NO7P	467.577	20559-16-4	130000	77460	97150	95500	11430	732400	2032000	3017000	349700	1664000	0.0527947	-4.24346	0.00105952
Com_131_pos	Lysine Butyrate	C10H22N2O4	234.293	80407-71-2	22320	27860	32660	33510	51350	41010	50280	25070	22740	26420	1.01317	0.0188771	0.911848
Com_132_pos	L-Tyrosine	C9H11NO3	181.189	60-18-4	295600000	175500000	388800000	245600000	125200000	647700000	652000000	441700000	364300000	404800000	0.490221	-1.0285	0.0148944
Com_133_pos	L-Saccharopine	C11H20N2O6	276.286	997-68-2	3360000	1709000	3537000	1810000	1257000	5622000	6527000	8704000	6314000	4552000	0.368013	-1.44217	0.00349426
Com_134_pos	L-Methionine sulfone	C5H11NO4S	181.21	7314-32-1	283900000	165000000	376200000	241000000	123700000	614500000	621000000	425100000	353300000	386100000	0.49575	-1.01232	0.015267
Com_135_pos	L-Methionine Methyl Ester	C6H13NO2S	163.24	10332-17-9	137900	105300	112100	118200	71450	112200	110700	72530	49590	29960	1.45328	0.53931	0.144891
Com_136_pos	L-Cysteine-glutathione gisulfide	C13H22N4O8S2	426.466	13081-14-6	237900	395300	504000	648200	1173000	208300	321700	194400	298500	113700	2.60285	1.38009	0.0288262
Com_137_pos	L-Alanyl-L-Lysine	C9H19N3O3	217.265	6366-77-4	997300	503100	899400	389200	177900	775800	675600	622700	346000	262000	1.10619	0.145593	0.977701
Com_138_pos	L-Alanyl-L-leucine	C9H18N2O3	202.251	3303-34-2	187200	88450	273800	121100	37360	178600	204200	369100	193600	153100	0.644375	-0.634028	0.16676
Com_139_pos	L-(-)-alpha-Amino-epsilon-Caprolactam	C6H12N2O	128.172	21568-87-6	1014000	598500	1028000	587900	185800	2374000	2115000	2744000	3700000	2111000	0.261745	-1.93377	0.00681569
Com_14_pos	Uracil	C4H4N2O2	112.09	66-22-8	489220	362370	467280	336750	339206	383300	463100	400300	293400	576900	0.942289	-0.0857584	0.737127
Com_140_pos	Isoproterenol	C11H17NO3	211.258	7683-59-2	838600	687300	691200	627600	451000	690600	669100	841200	686600	630100	0.936917	-0.0940065	0.50581
Com_141_pos	Isomaltose	C12H22O11	342.297	499-40-1	309900	290000	172800	150900	148200	338000	299700	542400	446400	503500	0.503192	-0.990818	0.00814454
Com_142_pos	Isoetharine	C13H21NO3	239.311	530-08-5	116400	43600	139500	121500	140800	88390	162100	77180	68320	70910	1.20326	0.266943	0.565875
Com_143_pos	Isobutyryl carnitine	C11H21NO4	231.289	25518-49-4	17030000	8316000	12520000	5474000	2788000	14620000	13180000	13420000	9175000	8327000	0.785532	-0.348258	0.291628
Com_144_pos	Ip7G	C16H23N5O5	365.384	59384-58-6	355700	267500	366400	276300	271400	562300	572200	577200	558800	475400	0.559853	-0.83688	0.000303271
Com_145_pos	Imidazoleacetic acid	C5H6N2O2	126.113	645-65-8	1433000	1166000	2129000	1287000	1127000	1592000	1336000	912700	956300	722800	1.29389	0.371712	0.178544
Com_146_pos	Imatinib	C29H31N7O	493.603	152459-95-5	2043000	1421000	1700000	1308000	67400	1142000	3094000	7972000	879000	4520000	0.371409	-1.42892	0.188544
Com_147_pos	Homoserine	C4H9NO3	119.119	1927-25-9	13390000	10400000	16880000	13300000	9148000	21520000	21700000	8819000	9928000	10210000	0.874489	-0.193488	0.749398
Com_148_pos	Homocysteic acid	C4H9NO5S	183.18	1001-13-4	1750000	969100	2582000	1410000	665900	5066000	5038000	3790000	3113000	2994000	0.368832	-1.43897	0.00658917
Com_149_pos	Guggulsterone	C21H28O2	312.446	95975-55-6	127500	83200	142900	189600	242000	290400	736400	1465000	174300	715000	0.232232	-2.10636	0.0242209
Com_15_pos	Dehydrocholic acid	C24H34O5	402.52	81-23-2	22010	13340	17640	11290	16170	16650	13690	14460	11310	16630	1.10599	0.145343	0.553469
Com_150_pos	Guanosine	C10H13N5O5	283.241	85-30-3	6988000	4530000	8014000	4016000	2820000	20160000	23290000	31300000	21330000	17440000	0.232276	-2.10609	0.000404876
Com_151_pos	Guanine	C5H5N5O	151.126	73-40-5	2199000	1364000	1991000	1050000	842800	5863000	7725000	9985000	6472000	5167000	0.211485	-2.24137	0.000185527
Com_152_pos	glutathione disulfide	C20H32N6O12S2	612.631	27025-41-8	218800000	143400000	247200000	103000000	92990000	305300000	267700000	267900000	262000000	243200000	0.598314	-0.741026	0.0385898
Com_153_pos	Gly-Tyr	C11H14N2O4	238.24	658-79-7	955000	468600	1172000	355500	172500	1584000	1522000	2417000	1470000	1094000	0.38625	-1.37239	0.0271413
Com_154_pos	Gly-Phe	C11H14N2O3	222.24	3321-03-07	2534000	870300	2275000	1023000	418400	2776000	2870000	4701000	2701000	2793000	0.449511	-1.15357	0.0396355
Com_155_pos	Glycerol 1-hexadecanoate	C19H38O4	330.503	542-44-9	104600	73080	118300	120700	24660	31590	46150	681500	180400	222700	0.3797	-1.39707	0.425767
Com_156_pos	gamma-Muurolene	C15H24	204.351	24268-39-1	853600	469700	1232000	627500	350100	2594000	2655000	1862000	1232000	1258000	0.367972	-1.44233	0.00623474
Com_157_pos	Flavin Adenine Dinucleotide	C27H33N9O15P2	785.55	146-14-5	1460000	660900	1522000	601700	157900	2993000	3212000	3349000	2209000	2103000	0.317503	-1.65516	0.0254899
Com_158_pos	Fexofenadine	C32H39NO4	501.656	83799-24-0	398000	520600	1991000	1231000	408100	2090000	6087000	16210000	2197000	7517000	0.133389	-2.90629	0.00528867
Com_159_pos	Feruloylcholine	C15H22NO4+	280.34		2972	11129	6419	8219	4520	3901	8611	14150	3098	8411	0.871316	-0.198732	0.809539
Com_16_pos	Palmitoylethanolamide	C18H37NO2	299.49	544-31-0	62380	45720	86550	112800	59160	52970	101900	182900	37950	93040	0.782085	-0.354603	0.650082
Com_160_pos	Ergothioneine	C9H15N3O2S	229.299	497-30-3	66731	20170	26130	14050	71010	268600	271300	49420	74360	115200	0.254328	-1.97524	0.0205361
Com_161_pos	Ergosterol	C28H44O	396.648	57-87-4	256700	201200	214500	138400	165900	187200	194700	187900	175400	251900	0.979541	-0.0298227	0.787701
Com_162_pos	Ergosta-5,7,9(11),22-Tetraen-3-beta-Ol	C28H42O	394.632	516-85-8	15590000	11290000	11650000	8710000	8538000	11550000	10900000	10270000	9114000	14590000	0.988551	-0.0166127	0.863951
Com_163_pos	Pantothenic acid	C9H17NO5	219.235	79-83-4	8818000	4235000	16170000	7561000	5566000	14530000	14600000	11990000	9427000	9372000	0.706787	-0.500652	0.133504
Com_164_pos	D-Myo-inositol 4-monophosohate	C6H13O9P	260.136	46495-39-0	173900	150000	78380	96400	92280	112800	136500	114500	104300	122000	1.00146	0.00210102	0.803245
Com_165_pos	Dl-Tropic acid	C9H10O3	166.174	28845-94-5	8083000	4615000	11570000	6515000	3308000	23060000	23530000	14430000	10790000	11480000	0.409305	-1.28875	0.0104137
Com_166_pos	Dl-Threitol	C4H10O4	122.12	7493-90-5	57380000	52300000	58540000	36060000	3623000	77940000	61800000	50960000	40910000	43350000	0.756121	-0.403311	0.336533
Com_167_pos	Dl-Norleucine	C6H13NO2	131.173	616-06-8	2166000	2013000	1946000	1680000	2258000	4637000	4281000	2495000	2431000	2436000	0.61812	-0.69404	0.03642
Com_168_pos	DL-Leucine	C6H13NO2	131.173	328-39-2	23470000	14780000	34050000	19280000	9527000	61050000	61860000	41550000	32870000	32280000	0.440342	-1.1833	0.0120609
Com_169_pos	Dl-Indole-3-lactic acid	C11H11NO3	205.21	832-97-3	90620000	53220000	118600000	69120000	39190000	229200000	226700000	158000000	113300000	124000000	0.435562	-1.19905	0.00858802
Com_17_pos	Kynurenic acid	C10H7NO3	189.17	492-27-3	113800	58740	143800	83860	48890	333400	321700	215700	162000	152900	0.378755	-1.40066	0.00527808
Com_170_pos	Dl-Dihydrosphingosine	C18H39NO2	301.508	3102-56-5	1446000	813200	1549000	1835000	897500	1119000	3279000	10710000	1168000	6717000	0.284465	-1.81368	0.112657
Com_171_pos	L-Hydroxylysine	C6H14N2O3	162.19	1190-94-9	178200	115700	138800	202600	158400	98940	89620	72430	164800	100200	1.50896	0.593558	0.0346219
Com_172_pos	Dl-3-Hydroxynorvaline	C5H11NO3	133.146	2280-42-4	18220000	24230000	9561000	10380000	17780000	11420000	11000000	9306000	9153000	6816000	1.68091	0.749242	0.0560655
Com_173_pos	3-Hydroxy-DL-kynurenine	C10H12N2O4	224.213	484-78-6	581400	495700	436500	434600	438900	460800	454600	614100	482600	446100	0.971076	-0.0423433	0.734476
Com_174_pos	Dimethyl fumarate	C6H8O4	144.125	624-49-7	856900	643300	412500	447900	476500	347000	503000	587000	540700	497600	1.14616	0.196814	0.509101
Com_175_pos	D-Homocysteine	C4H9NO2S	135.185	454-28-4	1232000	743300	1828000	1036000	514500	3325000	3923000	2150000	1714000	1569000	0.422191	-1.24403	0.0141823
Com_176_pos	Cycloleucine	C6H11NO2	129.157	52-52-8	5812000	4912000	7572000	6388000	2610000	11000000	11140000	6728000	4966000	7204000	0.665091	-0.588377	0.118864
Com_177_pos	cis-gondoic acid	C20H38O2	310.515	26764-41-0	5890	3148	4443	5088	8031	12460	37940	65510	4743	15050	0.196016	-2.35095	0.044018
Com_179_pos	cGMP	C10H12N5O7P	345.205	7665-99-8	115500	71010	184700	71520	12950	439800	437600	438300	354300	289100	0.232597	-2.1041	0.0165814
Com_18_pos	N-Acetylneuraminic acid	C11H19NO9	309.27	131-48-6	642700	539800	864700	398200	678300	617200	774900	536900	573500	433500	1.06393	0.0894039	0.773684
Com_180_pos	Carnitine-C4	C11H21NO4	231.3		20760000	10150000	14880000	6611000	3198000	16350000	15770000	15790000	11070000	10110000	0.804733	-0.313418	0.31286
Com_181_pos	Carnitine-C3	C10H17NO4	217.3		83050000	42010000	73630000	33080000	14090000	62910000	53510000	50690000	28100000	21900000	1.13242	0.179411	0.946671
Com_182_pos	cAMP	C10H12N5O6P	329.206	60-92-4	118000	66410	67820	77205	42420	204400	287200	322700	244100	257700	0.282543	-1.82346	0.000457847
Com_183_pos	Androsta-1,4-diene-3,17-dione	C19H24O2	284.393	897-06-3	7416	6943	13496	7297	6879	1689	11640	37420	1795	15860	0.614452	-0.702627	0.878554
Com_184_pos	Benzamidine	C7H8N2	120.15	618-39-3	4390000	2425000	6285000	3487000	1797000	12540000	12320000	7997000	5792000	5921000	0.412475	-1.27762	0.0113061
Com_185_pos	Asp-Phe methyl ester	C14H18N2O5	294.303	22839-47-0	643700	337400	1185000	540000	296400	1302000	1543000	1043000	715300	676700	0.568655	-0.814374	0.0677108
Com_186_pos	Asp-glu	C9H14N2O7	262.217	6157-06-08	608900	475800	925600	586200	562300	442900	429800	435900	323700	280300	1.65157	0.723841	0.00966606
Com_187_pos	aminoimidazole carboxamide ribonucleotide	C9H15N4O8P	338.211	3031-94-5	14470	10020	11840	13060	24430	21060	56580	88430	14060	43610	0.329937	-1.59974	0.0430281
Com_188_pos	All-Trans-13,14-Dihydroretinol	C20H32O	288.467	115797-14-3	160400	81120	956400	1274000	58090	92270	353600	667600	75040	407200	1.58551	0.664945	0.934901
Com_189_pos	Allopurinol	C5H4N4O	136.111	315-30-0	7569000	5452000	5572000	3006000	2175000	3833000	3639000	10670000	9914000	7798000	0.663078	-0.592749	0.245371
Com_19_pos	Cadaverine	C5H14N2	102.18	462-94-2	1869	35571	20490	6512	4026	110000	121600	96480	186100	110000	0.109693	-3.18846	0.0062739
Com_190_pos	Ala-gly	C5H10N2O3	146.144	687-69-4	8511000	10070000	11880000	10730000	12750000	7867000	8374000	933000	1663000	2064000	2.58079	1.36781	0.0402937
Com_191_pos	Adipamide	C6H12N2O2	144.172	628-94-4	31060	15060	26500	24340	24610	39280	30380	23360	37900	21940	0.795303	-0.330424	0.218289
Com_192_pos	Adenylocuccinic Acid	C14H18N5O11P	463.293	19046-78-7	1304000	1708000	1615000	722500	75350	10690000	5940000	25660000	12160000	3243000	0.0940296	-3.41074	0.00836635
Com_194_pos	Acetylcarnitine	C9H17NO4	203.236	14992-62-2	106400000	64720000	104000000	76140000	64330000	95420000	93370000	84030000	64500000	59000000	1.04862	0.0684952	0.785513
Com_195_pos	N7-Methylguanosine	C11H16N5O5+	298.28	20244-86-4	1865000	1334000	3236000	2483000	1006000	861800	879900	804100	567800	547900	2.71036	1.43849	0.00754961
Com_196_pos	7-Methylguanine	C6H7N5O	165.153	578-76-7	234400000	138700000	301700000	189800000	101900000	468200000	486400000	354600000	289800000	311900000	0.505783	-0.983411	0.0146911
Com_197_pos	7-Ketocholesterol	C27H44O2	400.637	566-28-9	138100	54760	144000	184400	91840	738500	2893000	7230000	435200	2890000	0.0432165	-4.53227	0.0033194
Com_198_pos	6-Aminohexanoate	C6H13NO2	131.173	60-32-2	104000000	61600000	140700000	82700000	43940000	247800000	253600000	170200000	136900000	137200000	0.457798	-1.12722	0.0117333
Com_199_pos	5beta-Androstan-3beta-ol-17-one	C19H30O2	290.44	571-31-3	742400	560500	751100	477900	52850	1207000	1172000	1065000	720900	798600	0.520751	-0.941333	0.134074
Com_2_pos	Hydrocortisone	C21H30O5	362.46	50-23-7	1343	8726	17738	9318	11389	8624	7966	6550	6633	3652	1.45143	0.537474	0.775937
Com_20_pos	1,4-Diaminobutane	C4H12N2	88.15	110-60-1	2938000	2071000	4773000	3807000	1306000	8395000	8181000	6716000	5748000	6156000	0.423202	-1.24058	0.0117778
Com_200_pos	Etiocholanolone	C19H30O2	290.44	53-42-9	774800	629200	985000	607600	61610	1427000	1334000	1170000	852800	827300	0.545029	-0.875596	0.151435
Com_201_pos	5beta-Androstan-17beta-ol-3-one	C19H30O2	290.44	571-22-2	3811000	2479000	3358000	2160000	2172090	4609000	4352000	3562000	2670000	3145000	0.762356	-0.391463	0.108825
Com_202_pos	5-Methoxyindole-3-acetic acid	C11H11NO3	205.21	3471-31-6	1711000	936500	2364000	1225000	619200	5474000	5483000	4043000	2790000	2775000	0.333367	-1.58482	0.00434042
Com_203_pos	5-Hydroxylysine	C6H14N2O3	162.19	13204-98-3	317400	279200	239000	198800	28230	220700	215300	283900	206900	245700	0.906294	-0.141949	0.478695
Com_204_pos	5-Aminopentanoate	C5H11NO2	117.146	660-88-8	2630000	1564000	2406000	1328000	841500	2290000	2411000	1042000	796400	960500	1.16928	0.225623	0.570349
Com_205_pos	5-Aminosalicylate	C7H7NO3	153.135	89-57-6	120400	154100	202900	117700	98840	336500	338200	288600	195400	229100	0.500029	-0.999917	0.00293985
Com_206_pos	5-Aminolevulinate	C5H9NO3	131.13	106-60-5	4427000	2613000	5987000	3493000	1897000	10750000	11210000	7343000	5892000	5998000	0.447091	-1.16136	0.0101386
Com_207_pos	4-Aminoindole	C8H8N2	132.163	5192-23-4	40660	32850	42040	37850	59120	26620	22520	25650	36380	29220	1.51378	0.598158	0.0124241
Com_208_pos	4-aminobutyrate	C4H9NO2	103.12		144400	105200	213600	142500	148300	172200	166000	103100	87040	80650	1.23812	0.308146	0.259389
Com_209_pos	3-OH-anthranilate	C7H7NO3	153.14		88530	54050	153000	67950	47350	203500	240100	189700	111900	133800	0.46744	-1.09715	0.0140225
Com_21_pos	L-Kynurenine	C10H12N2O3	208.21	2922-83-0	927200	560900	12870000	6629000	1059000	2655000	2542000	1414000	748300	691900	2.73824	1.45325	0.53122
Com_210_pos	3-Methylhistidine	C7H13N3O3	169.181	368-16-1	24300	11520	13270	6113	5605	25712	26273	40650	22770	39490	0.392576	-1.34896	0.0135663
Com_211_pos	3-Nitro-L-Tyrosine	C9H10N2O5	226.186	621-44-3	613000	195800	322300	190100	292000	270900	439000	581100	395900	361000	0.787734	-0.34422	0.258574
Com_212_pos	3-Guanidinopropanoate	C4H9N3O2	131.133	353-09-3	552500	374500	530500	399900	321900	862800	890500	998700	825100	753800	0.503198	-0.990802	0.00110108
Com_213_pos	3'-Adenylic acid	C10H14N5O7P	347.221	84-21-9	19590000	10400000	18630000	9572000	3072000	43090000	43880000	44530000	30320000	30520000	0.318519	-1.65055	0.0151301
Com_214_pos	3,5-Diiodo-L-thyronine	C15H13I2NO4	525.077	1041-01-6	40260	34370	45550	7116	5883	65850	65150	34940	33230	28330	0.585402	-0.7725	0.15728
Com_215_pos	2-Methylbutyroylcarnitine	C12H23NO4	245.315	31023-25-3	36800000	20270000	37410000	18080000	8862000	12420000	11540000	14910000	10230000	9303000	2.07904	1.05592	0.079816
Com_216_pos	2'-Deoxyguanosine-5'-monophosphate	C10H14N5O7P	347.221	312693-67-7	19890	11250	10210	8248	3992	98350	76630	191000	106600	57120	0.10117	-3.30514	0.000137212
Com_217_pos	2-Deoxy-D-galactose	C6H12O5	164.156	1949-89-9	1381000	1060000	1104000	707600	111400	2065000	1605000	1458000	1266000	1352000	0.563388	-0.8278	0.143349
Com_218_pos	dAMP	C10H14N5O6P	331.222	653-63-4	803400	597700	1410000	983500	636800	3674000	3211000	5348000	3700000	2581000	0.239354	-2.06278	0.000108184
Com_219_pos	2-Aminooctanoic acid	C8H17NO2	159.226	2187-07-07	36790	52470	98090	45860	81930	2374000	2619000	2605000	2242000	1924000	0.0267885	-5.22224	1.05235e-05
Com_22_pos	Phenylacetylglycine	C10H11NO3	193.2	500-98-1	92030	34660	71650	31870	18050	298800	258500	267200	221100	201000	0.19915	-2.32807	0.00300172
Com_220_pos	L-2-Aminoadipic acid	C6H11NO4	161.156	542-32-5	19090000	13550000	30160000	22410000	12570000	3461000	3143000	2670000	2420000	2085000	7.09631	2.82707	3.48169e-05
Com_221_pos	22(S)-Hydroxycholesterol	C27H46O2	402.653	22348-64-7	204900	132500	182000	74510	4501	303700	312900	324400	173900	203800	0.453789	-1.13991	0.140822
Com_222_pos	2,6-Dimethylaniline	C8H11N	121.18	87-62-7	265700	152200	380100	232600	106100	760600	773300	469500	355200	363900	0.417521	-1.26008	0.0128899
Com_223_pos	2-(Formylamino)Benzoic Acid	C8H7NO3	164.138	3342-77-6	76090000	44240000	106800000	61870000	32110000	200500000	201600000	130800000	99950000	105600000	0.434843	-1.20143	0.0110713
Com_224_pos	2-(Dimethylamino)Guanosine	C12H17N5O5	311.294	2140-67-2	137900	79350	461500	227200	159100	130300	127800	234400	158700	97270	1.42297	0.508905	0.52205
Com_225_pos	2-(3,4-dimethoxyphenyl)ethanamine	C10H15NO2	181.232	120-20-7	74180000	41020000	108200000	61010000	30370000	202900000	208700000	128300000	100300000	109600000	0.419819	-1.25216	0.0113213
Com_226_pos	1-Stearoyl-Sn-Glycerol-3-Phosphocholine	C26H54NO7P	523.683	19420-57-6	22050000	11560000	15570000	17670000	7836000	59670000	194700000	293700000	39840000	204700000	0.0942279	-3.4077	0.00277655
Com_227_pos	1-Palmitoyl-Sn-Glycero-3-Phosphocholine	C24H50NO7P	495.63	17364-16-8	10680000	5152000	8724000	9406000	2655000	16620000	63150000	105700000	8735000	71470000	0.137826	-2.85908	0.018037
Com_228_pos	1-Oleoyl-Sn-Glycero-3-Phosphocholine	C26H52NO7P	521.667	19420-56-5	8058000	3877000	6950000	6031000	579500	7103000	22610000	49230000	3632000	27460000	0.231704	-2.10965	0.0746635
Com_229_pos	1-Methylnicotinamide	C7H9N2O+	137.159	3106-60-3	1994000	1430000	1454000	757400	533400	1116000	1152000	2869000	2783000	2059000	0.618178	-0.693905	0.149644
Com_23_pos	3-Ureidopropionate	C4H8N2O3	132.12	462-88-4	698800	474030	735790	514270	670300	1253000	832000	917190	680700	692770	0.706908	-0.500405	0.0470859
Com_230_pos	1-Methylguanosine	C11H15N5O5	297.267	2140-65-0	1726000	1130000	3399000	1926000	1137000	557800	530100	451200	437100	358300	3.99143	1.99691	0.00163152
Com_231_pos	1-Methylguanine	C6H7N5O	165.153	938-85-2	518100	377200	945800	617600	314800	140400	152000	153700	94160	97500	4.34881	2.12062	0.000555947
Com_232_pos	1-Methyladenosine	C11H15N5O4	281.268	15763-06-1	3648	5533	7556	4829	6091	4601	4612	8553	5392	8939	0.861669	-0.214794	0.504167
Com_233_pos	Nandrolone	C18H26O2	274.398	434-22-0	731200	448700	782800	927500	575600	704300	1865000	5075000	740800	3674000	0.287401	-1.79886	0.0711828
Com_234_pos	Methyltestosterone	C20H30O2	302.451	58-18-4	11340	6280	22350	31770	6448	24680	89060	312900	22190	165500	0.127274	-2.97399	0.0234903
Com_235_pos	11beta-Hydroxytestosterone	C19H28O3	304.424	1816-85-9	4125000	2996000	4988000	2863000	170300	6550000	6372000	4486000	3578000	3747000	0.612231	-0.707853	0.230126
Com_236_pos	10E,12Z-Octadecadienoic acid	C18H32O2	280.445	2420-56-6	16950	9311	22410	28480	13240	10450	25040	53710	6216	30760	0.716388	-0.481186	0.757654
Com_237_pos	1-(4-Methoxyphenyl)-2-propanone	C10H12O2	164.201	122-84-9	7390000	4035000	10840000	5430000	2862000	21480000	22080000	13130000	9594000	10610000	0.397391	-1.33137	0.0113835
Com_238_pos	(5-L-Glutamyl)-L-Amino Acid	C8H14N2O5	218.207	5875-41-2	295500	197700	488100	316100	468700	177500	177300	169800	134200	108300	2.30231	1.20308	0.00511024
Com_239_pos	4-Methyl-2-Oxopentanoic Acid	C6H10O3	130.142	816-66-0	4247000	4912000	5044000	6470000	6466000	7879000	7379000	5664000	5209000	4420000	0.888318	-0.170852	0.448505
Com_24_pos	lipoamide	C8H15NOS2	205.334	940-69-2	9048	10190	14768	2639	6964	6503	12990	19400	8631	8726	0.775271	-0.367227	0.388711
Com_240_pos	6-Aminonicotinamide	C6H7N3O	137.139	329-89-5	93120	66810	138000	84450	40430	283100	316600	189500	147500	156600	0.386728	-1.37061	0.00557697
Com_241_pos	Isobutyrylglycine	C6H11NO3	145.156	15926-18-8	17970000	9631000	12400000	7039000	1451000	53910000	47160000	59510000	73760000	44710000	0.173772	-2.52473	0.00881702
Com_242_pos	L-Normetanephrine	C9H13NO3	183.204	97-31-4	4237000	2388000	5940000	3249000	1594000	11290000	11230000	7257000	5240000	5656000	0.427999	-1.22432	0.0144086
Com_243_pos	L-arginino-succinate	C10H18N4O6	290.273		313300	382200	337600	308400	509100	689600	598300	325400	253000	214300	0.889455	-0.169007	0.916726
Com_244_pos	thiamine phosphate	C12H18N4O4PS+	345.34	10023-48-0	91290	79380	69780	49490	47380	101500	99840	107000	61680	88060	0.736378	-0.441482	0.0875164
Com_245_pos	dGMP	C10H14N5O7P	347.221	902-04-5	55280	29750	51050	26730	15240	100900	98450	170300	117300	116600	0.295005	-1.76119	0.00305579
Com_246_pos	S-Adenosyl-L-homocysteine	C14H20N6O5S	384.411	979-92-0	8267000	2516000	6714000	1576000	146900	22500000	13850000	30020000	15030000	23500000	0.183221	-2.44834	0.0314752
Com_247_pos	Metformin	C4H11N5	129.165	657-24-9	1208000	1154000	1524000	895400	173900	2347000	1913000	1286000	1107000	1310000	0.622291	-0.68434	0.180511
Com_248_pos	Alpha-Linolenic acid	C18H30O2	278.435	463-40-1	27580	32070	31650	21270	19200	102600	96250	196000	93050	136600	0.211001	-2.24468	3.68633e-05
Com_249_pos	Phloretate	C9H10O3	166.177	501-97-3	44950000	25320000	63300000	35880000	18440000	121400000	123500000	78820000	59110000	61940000	0.422443	-1.24317	0.0110797
Com_25_pos	D-Glutamine	C5H10N2O3	146.14	5959-95-5	110800000	129600000	130700000	138600000	130600000	88180000	86970000	13710000	18490000	26060000	2.74324	1.45588	0.0287108
Com_250_pos	2-Piperidinone	C5H9NO	99.132	675-20-7	14200	10730	11830	11140	1549	19400	19974	18050	15830	12110	0.579272	-0.787686	0.141617
Com_251_pos	3-Phenoxypropionic acid	C9H10O3	166.176	7170-38-9	300100	225200	286800	313800	245500	228100	424700	318400	249200	209000	0.959424	-0.0597603	0.922012
Com_252_pos	Sphinganine	C18H39NO2	301.513	764-22-7	1174000	626900	1227000	1449000	733200	829900	2593000	8814000	998400	5468000	0.278566	-1.84391	0.114043
Com_253_pos	3-Methylindole	C9H9N	131.177	83-34-1	1175000	614900	1561000	855300	453300	3551000	3542000	2357000	1544000	1703000	0.366976	-1.44624	0.00682722
Com_254_pos	S-Lactoyglutathione	C13H21N3O8S	379.386	25138-66-3	5460000	2657000	5324000	1854000	576100	4123000	2146000	2473000	445600	2266000	1.38569	0.470601	0.649824
Com_255_pos	N-glycyl-L-proline	C5H10N2O4	162.144		35640	17200	53390	20610	3160	47300	55500	79900	40590	34080	0.505109	-0.985332	0.113122
Com_256_pos	Isophorone	C9H14O	138.207	78-59-1	402600	318000	350800	363600	188900	554100	326200	295400	264600	274300	0.947101	-0.0784093	0.815737
Com_257_pos	Gly-Tyr-Ala	C14H19N3O5	309.318	112898-27-8	16380	6609	13030	12590	6019	31900	31720	34730	28480	18970	0.374678	-1.41628	0.00358108
Com_259_pos	4-Pregnen-17alpha,20alpha-Diol-3-One	C21H32O3	332.477	652-69-7	155300	109600	142900	79560	3488	247100	229700	173000	159200	171700	0.500508	-0.998536	0.169233
Com_26_pos	NAD+	C21H27N7O14P2	663.43	53-84-9	5308	17090	16220	14420	39350	7432	6334	17240	26080	7937	1.42085	0.506755	0.468494
Com_260_pos	all-trans-4-Hydroxyretinoic acid	C20H28O3	316.435	66592-72-1	37373	2538	14160	13380	20352	33720	115300	236100	20940	145200	0.159277	-2.65039	0.0234288
Com_262_pos	Tryptophanol	C11H14N2O	190.242	2899-29-8	371600	387300	183000	396600	386900	308100	351000	411700	379600	358900	0.953628	-0.0685008	0.627503
Com_263_pos	methylamino-l-alanine	C4H10N2O2	118.134	15920-93-1	4716	3720	7541	3522	2261	24080	26240	31390	30650	15840	0.169735	-2.55865	0.00012718
Com_264_pos	beta amino butyric acid	C4H9NO2	103.12	541-48-0	743900	556400	784700	471900	825800	523800	529400	492800	486000	449800	1.363	0.446788	0.0546503
Com_265_pos	penicillin	C14H21N3O6S	359.398	525-94-0	90910	38360	31760	19070	3190	7494	25096	20360	15580	19880	2.07318	1.05185	0.583878
Com_266_pos	Phe-Phe	C18H20N2O3	312.363	2577-40-4	542400	307200	938100	421700	99400	607000	507700	865700	374700	467100	0.818085	-0.289677	0.369302
Com_267_pos	alpha-Nicotinamide adenine dinucleotide	C21H27N7O14P2	663.425	7298-93-3	69950000	24580000	75190000	66640000	26470000	172600000	129400000	96270000	86260000	126200000	0.430354	-1.2164	0.0166383
Com_268_pos	4-Acetamidobutanoate	C6H11NO3	145.156	3025-96-5	246500	221000	275700	166900	112100	456000	442900	209600	175000	146100	0.715025	-0.483934	0.379423
Com_269_pos	Val-Ser	C8H16N2O4	204.224	13588-94-8	119300	197200	289700	220700	66040	149800	140400	251400	220800	104400	1.03016	0.0428641	0.897693
Com_27_pos	Creatinine	C4H7N3O	113.12	60-27-5	389200	234500	396800	297300	304000	426100	468900	460600	382100	384500	0.764207	-0.387965	0.0403877
Com_270_pos	trans-3-Hydroxy-L-proline	C5H9NO3	131.13	4298-08-02	59240000	35630000	80770000	47050000	24990000	145600000	152900000	100100000	79910000	80590000	0.442998	-1.17463	0.0101191
Com_271_pos	Phe-Pro	C14H18N2O3	262.304	7669-65-0	406300	210800	627200	295100	156300	1142000	1131000	808200	571700	529700	0.405418	-1.30252	0.0129716
Com_272_pos	P-Aminohippuric Acid	C9H10N2O3	194.187	61-78-9	37200	50220	42440	49680	69380	74950	55870	28770	23160	25070	1.19777	0.260348	0.332998
Com_273_pos	O-Acetyl-L-homoserine	C6H11NO4	161.16		850770	591860	1233490	704350	489451	1748000	1408000	927800	1081000	1013000	0.626424	-0.674789	0.0397345
Com_274_pos	NG,NG-Dimethyl-L-arginine	C8H18N4O2	202.254	30315-93-6	1278000	1014000	2192000	2311000	1635000	1499000	1584000	1009000	819000	836200	1.4668	0.552673	0.113515
Com_275_pos	2-Phenylglycine	C8H9NO2	151.163	2835-06-05	2946000	1972000	3437000	1674000	1293000	8976000	11290000	13210000	9212000	6696000	0.229265	-2.12491	0.000226072
Com_276_pos	N-Acetyl-L-leucine	C8H15NO3	173.21	1188-21-2	2910000	1898000	1670000	1107000	175200	1701000	1215000	4810000	7821000	6090000	0.358654	-1.47933	0.10854
Com_277_pos	N-Acetyl-L-histidine	C8H11N3O3	197.191	2497-02-01	857200	689100	820000	518600	344700	539900	509300	420400	362700	336200	1.48932	0.574658	0.106581
Com_278_pos	N-Acetyl-Dl-glutamic acid	C7H11NO5	189.166	5817-08-03	2412000	1403000	2475000	1325000	973300	6119000	6753000	6870000	5659000	4279000	0.289363	-1.78905	0.000814536
Com_279_pos	N6-Succinyl Adenosine	C14H17N5O8	383.313	4542-23-8	4532000	2444000	6887000	3081000	2038000	6518000	7332000	7281000	4477000	3645000	0.648891	-0.623953	0.100722
Com_28_pos	isoleucine	C6H13NO2	131.17	73-32-5	468600000	354700000	530400000	417900000	272300000	611600000	644200000	555600000	525600000	535200000	0.711615	-0.490832	0.0320814
Com_280_pos	2-Hydroxy-6-Aminopurine	C5H5N5O	151.126	3373-53-3	3094000	2065000	3583000	1943000	1381000	9712000	12120000	14590000	9905000	7358000	0.224756	-2.15357	0.000149139
Com_281_pos	L-Valine	C5H11NO2	117.146	72-18-4	18040000	11180000	28480000	15100000	6647000	50990000	49960000	29490000	26940000	24690000	0.436354	-1.19643	0.0180895
Com_282_pos	Hypoxanthine-9-beta-D-Arabinofuranoside	C10H12N4O5	268.226	7013-16-3	5115000	2345000	5462000	2037000	1135000	24110000	32830000	36330000	28670000	23660000	0.110536	-3.17742	0.00084668
Com_283_pos	Cholesterol	C27H46O	386.654	57-88-5	827400	661300	897500	637500	1405000	759700	1552000	3390000	745800	2259000	0.508666	-0.97521	0.152183
Com_284_pos	Tetraethylammonium fluoride dihydrate	C8H24FNO2	185.28	63123-01-3	477600	153900	334800	172600	177800	620000	587900	43000	21030	57920	0.990112	-0.0143369	0.36479
Com_285_pos	5'-Deoxy-5'-(methylthio)adenosine	C11H15N5O3S	297.333	2457-80-9	28310000	11490000	20910000	9033000	3626000	58620000	53600000	41210000	24640000	45650000	0.32795	-1.60845	0.0183674
Com_286_pos	Sedoheptulose Anhydride	C7H12O6	192.167	469-90-9	2924000	2919000	2800000	3040000	2983000	2941000	2993000	3154000	2965000	3152000	0.964551	-0.0520704	0.117102
Com_287_pos	S-Methyl-L-cysteine	C4H9NO2S	135.185	1187-84-4	11690000	11580000	10970000	8260000	868300	17290000	13970000	21000000	20250000	18160000	0.478309	-1.06398	0.109043
Com_288_pos	Nicotinate ribonucleoside	C11H13NO6	255.224	17720-18-2	10730	10990	28550	15940	70650	32570	33700	26170	47990	41470	0.752391	-0.410445	0.205542
Com_289_pos	Cyclocytidine	C9H11N3O4	225.2	31698-14-3	28090	12290	38600	12690	28680	46600	28450	39860	49400	41110	0.585873	-0.771341	0.0545356
Com_29_pos	L-Leucine	C6H13NO2	131.17	61-90-5	383100000	258000000	481300000	332500000	182900000	645400000	676200000	547000000	471300000	470200000	0.582826	-0.778862	0.0211581
Com_290_pos	Adenine	C5H5N5	135.127	73-24-5	23940000	14400000	20390000	14440000	1897000	32450000	28390000	43780000	35720000	30510000	0.439374	-1.18648	0.0765103
Com_291_pos	Flucytosine	C4H4FN3O	129.09	2022-85-7	50630	60700	32190	33370	18220	73190	73200	50970	72810	57770	0.594956	-0.749144	0.0447422
Com_292_pos	Epinephrine bitartrate	C13H19NO9	333.29	51-42-3	8833	9564	1742	2288	11479	2895	5365	11030	10027	6003	0.959966	-0.0589447	0.685931
Com_293_pos	Dopamine	C8H11NO2	153.18	51-61-6	599700	404800	384200	337200	203700	361500	384200	799200	564100	482600	0.744559	-0.425541	0.207417
Com_294_pos	Asaraldehyde	C10H12O4	196.2	4460-86-0	12390	5843	10100	12190	6182	21730	19020	26400	14190	19950	0.461102	-1.11684	0.00454651
Com_295_pos	Pyridoxine	C8H11NO3	169.178	65-23-6	10030000	6474000	12750000	6218000	3907000	14700000	15190000	11630000	10840000	10530000	0.626157	-0.675404	0.0566203
Com_296_pos	Ethambutol	C10H24N2O2	204.31	74-55-5	41740	39700	49980	39040	31240	79450	71390	72590	63140	49950	0.59937	-0.738481	0.00168002
Com_297_pos	Choline	C5H14NO+	104.17	62-49-7	49990000	46530000	63870000	55900000	42270000	57730000	56440000	68370000	49710000	50580000	0.914189	-0.129436	0.339712
Com_298_pos	Acetylcholine	C7H16NO2+	146.207	51-84-3	53580000	39220000	60810000	39720000	33380000	51570000	53710000	39050000	32910000	29160000	1.0984	0.135405	0.565155
Com_299_pos	2-Phenylethylamine	C8H11N	121.18	64-04-0	230200	208500	201400	179300	81330	344900	295500	302400	163600	189500	0.695061	-0.524788	0.148844
Com_3_pos	Nicotinic Acid	C6H5NO2	123.11	59-67-6	163800	105300	176800	118100	128000	321200	322700	328300	220900	279900	0.46979	-1.08991	0.000344273
Com_30_pos	L-Citrulline	C6H13N3O3	175.19	372-75-8	111000	64520	122100	81380	30100	223900	189500	128400	106800	167600	0.501225	-0.996469	0.0352739
Com_300_pos	Dibutyl phthalate	C16H22O4	278.34	84-74-2	3228000	4263000	3891000	4196000	5219000	5445000	4295000	4871000	5519000	4215000	0.854262	-0.22725	0.131584
Com_301_pos	Dimethyl phthalate	C10H10O4	194.18	131-11-3	3494000	3556000	3906000	4338000	5063000	4400000	4420000	3273000	3063000	3283000	1.10402	0.142765	0.359726
Com_302_pos	O-Acetyl-L-carnitine	C9H17NO4	203.236	3040-38-8	45020000	34250000	57400000	31770000	26760000	46230000	34220000	33900000	26040000	24200000	1.18598	0.246076	0.393297
Com_303_pos	5-Methyl-2'-deoxycytidine	C10H15N3O4	241.24	838-07-3	2903	3200	16986	2288	7526	2728	4948	18844	2755	9074	0.857988	-0.22097	0.754087
Com_305_pos	N-(5-Aminopentyl)acetamide	C7H16N2O	144.21	32343-73-0	45550	33980	43090	38430	48930	141300	137800	102300	38550	55090	0.442026	-1.1778	0.0511951
Com_306_pos	beta-Alanine methyl ester	C4H9NO2	103.12	4138-35-6	601800	390200	950600	620900	612100	804000	809900	423200	356900	352600	1.15619	0.209382	0.472362
Com_307_pos	Methylguanidine	C2H7N3	73.1	471-29-4	223000	175700	287300	203200	149900	353600	382100	167200	166300	188400	0.826256	-0.275339	0.524539
Com_308_pos	Melamine	C3H6N6	126.12	108-78-1	40110	65010	35700	37146	42893	82160	88660	41880	72820	79160	0.605624	-0.723505	0.0218297
Com_309_pos	1,4-Naphthoquinone	C10H6O2	158.153	130-15-4	519800	335100	225700	274100	219500	405100	259100	447100	346400	512000	0.799208	-0.323357	0.239987
Com_31_pos	L-Ornithine	C5H12N2O2	132.16	70-26-8	2354000	2242000	2592000	2231000	950800	3831000	3824000	2778000	2021000	2168000	0.709192	-0.495753	0.152611
Com_311_pos	Thiamine	C12H17N4OS+	265.35	70-16-6	1758000	1787000	1353000	1276000	2158000	2393000	2096000	2647000	2351000	1938000	0.729278	-0.455459	0.023932
Com_312_pos	Vitamin U	C6H14ClNO2S	199.7	3493-12-07	593900	575400	549700	303500	332300	774300	635200	597400	449000	652500	0.75756	-0.400568	0.121662
Com_313_pos	L-Lysine	C6H14N2O2	146.19	56-87-1	39570000	35780000	53770000	46320000	18150000	68330000	68660000	54620000	42510000	46640000	0.689521	-0.536333	0.0972555
Com_314_pos	3-Amino-4-methylpentanoic acid	C6H13NO2	131.17	5699-54-7	193900	117200	547600	296700	78550	75130	53370	71330	50110	50180	4.11152	2.03967	0.0223138
Com_315_pos	L-Leucyl-L-Alanine	C9H18N2O3	202.25	7298-84-2	1020000	558400	1622000	712000	237400	1157000	1197000	1551000	1044000	855900	0.714879	-0.484229	0.198684
Com_316_pos	Trimethylamine N-oxide	C3H9NO	75.11	1184-78-7	47730	65840	69990	58350	82190	49850	42660	47620	62510	39860	1.33649	0.418454	0.0443605
Com_317_pos	Betaine	C5H11NO2	117.15	107-43-7	2107000	2103000	1927000	1764000	2145000	4642000	4233000	2869000	2335000	2399000	0.609661	-0.71392	0.0311993
Com_318_pos	Choline Hydroxide	C5H15NO2	121.18	123-41-1	69950000	72600000	81750000	81850000	61090000	82600000	82850000	89200000	76560000	69850000	0.915673	-0.127095	0.225464
Com_319_pos	Levodopa	C9H11NO4	197.19	59-92-7	382700	259500	403300	223400	186900	214900	187800	225000	227400	262600	1.3025	0.381279	0.216846
Com_32_pos	4-Aminobutyric acid	C4H9NO2	103.12	1956-12-02	372200	233800	584700	374300	353900	479800	472500	268900	243200	227100	1.13444	0.181976	0.544547
Com_320_pos	LysoPC 20:2	C28H54NO7P	547.36		1099000	570200	1812000	1519000	355400	6032000	20470000	42830000	3012000	21040000	0.0573503	-4.12406	0.00252744
Com_321_pos	1-Aminocyclopropane-1-carboxylic acid	C4H7NO2	101.048	22059-21-8	3220000	2188000	3070000	2224000	1722000	4541000	4609000	3500000	3052000	3016000	0.663746	-0.591297	0.0237367
Com_322_pos	Aspartic acid di-O-glucoside	C16H27NO14	457.1		83670	64100	70320	55630	47970	111800	116400	163000	82260	76660	0.584763	-0.774075	0.0161714
Com_323_pos	Diethylglutarate	C9H16O4	188.105	818-38-2	10090000	6091000	7072000	4267000	346900	11380000	8464000	6086000	4684000	5524000	0.771125	-0.374964	0.362326
Com_324_pos	Guanosine monophosphate	C10H14N5O8P	363.058		13370000	7598000	7534000	5920000	1812000	30460000	29900000	47830000	39890000	37830000	0.194901	-2.35919	0.00431155
Com_325_pos	5-Hydroxyindoleacetate	C10H9NO3	191.058	54-16-0	15582	12429	17954	16091	11783	41570	35900	18560	18680	14280	0.57244	-0.804804	0.0800971
Com_326_pos	L-Palmitoylcarnitine	C23H45NO4	399.335	2364-67-2	3314000	1574000	2741000	3570000	872300	1402000	4398000	10770000	895900	6954000	0.494322	-1.01648	0.441072
Com_327_pos	LysoPC 12:1	C20H36NO7P	439.1		7240	9358	23770	11120	3226	14570	18000	7862	8159	7506	0.975346	-0.0360136	0.687095
Com_328_pos	LysoPE 18:2	C23H44NO7P	477.6		212200	103000	363700	236300	94140	598500	1716000	3361000	386900	2571000	0.116911	-3.09652	0.0056773
Com_329_pos	Octadeca-11E,13E,15Z-trienoic acid	C18H30O2	278.2	25575-00-2	6440000	8296000	5934000	7347000	7920000	9273000	6053000	8478000	10320000	6116000	0.893067	-0.16316	0.466638
Com_33_pos	Glycine	C2H5NO2	75.07	56-40-6	327400	857400	695400	1446000	1278000	131300	121900	45670	52870	110200	9.9671	3.31717	0.000197262
Com_330_pos	LysoPC 10:0	C18H38NO7P	411.3		4988	5373	6740	4814	6216	11230	9136	22740	14230	12690	0.401722	-1.31573	0.0026228
Com_331_pos	LysoPC 18:0	C26H54NO7P	523.36		30740000	16370000	22020000	24700000	10680000	83880000	250200000	359200000	57190000	257200000	0.103715	-3.26931	0.00195154
Com_332_pos	D-Glucosamine	C6H13NO5	179.172	3416-24-8	160700	102800	122300	78710	15090	157200	152000	153900	132900	140100	0.651542	-0.61807	0.184217
Com_333_pos	Tyramine	C8H11NO	137.179	51-67-2	16640	10643	10620	11600	7659	21270	36490	23040	13250	17065	0.51444	-0.958925	0.0176758
Com_334_pos	Pyridoxine O-Glucoside	C14H21NO8	331.127		1183000	686000	1739000	1064000	2817000	442900	509500	909900	668300	618700	2.37799	1.24974	0.0269141
Com_335_pos	Phosphocholine	C5H15NO4P+	184.15	3616-04-04	32480000	39240000	14550000	11920000	17140000	97280000	91200000	38360000	38700000	37000000	0.381206	-1.39136	0.0165667
Com_336_pos	Phosphoethanolamine	C2H8NO4P	141.063	1071-23-4	4760000	7095000	4238000	4614000	5425000	66620	56180	62950	82810	82920	74.3485	6.21623	5.3003e-10
Com_337_pos	N-Acetyl-L-glutamic acid	C7H11NO5	189.166	1188-37-0	9617000	7766000	8730000	6032000	748200	13140000	10250000	7384000	5910000	7063000	0.751896	-0.411395	0.340322
Com_338_pos	N4-Acetylcytidine	C11H15N3O6	285.253	3768-18-1	8647	5097	33180	19320	7394	8326	8311	11540	5815	2236	2.03263	1.02335	0.213877
Com_339_pos	Metanephrine	C10H15NO3	197.231	5001-33-2	8795	18307	21080	17260	10680	5666	14270	47420	4643	18850	0.837896	-0.255157	0.794589
Com_34_pos	Choline Glycerophosphate	C8H20NO6P	257.22	28319-77-9	25790000	21530000	18170000	16320000	39870000	58120000	54480000	101800000	91900000	90030000	0.307017	-1.70361	0.000411449
Com_340_pos	L-Tyrosinemethylester	C10H13NO3	195.215	1080-06-4	646300	404900	511500	340200	197600	1990000	1879000	1770000	1234000	1265000	0.25811	-1.95394	0.000824897
Com_341_pos	Glu-Glu	C10H16N2O7	276.243	3929-61-1	2538000	1691000	2967000	1788000	1964000	5586000	5678000	4770000	3662000	2861000	0.485348	-1.04291	0.00328501
Com_342_pos	alpha-Farnesene	C15H24	204.351	502-61-4	318300	359500	244600	322600	214600	272767	263630	170246	149991	37230	1.63291	0.707446	0.140396
Com_343_pos	D-Myo-inositol 4,5-bisphosohate	C6H14O12P2	340.116	47055-78-7	31540	15320	34420	17050	19550	8871	26970	25550	21840	10950	1.25163	0.323811	0.375899
Com_344_pos	Dihydrouracil	C4H6N2O2	114.103	504-07-4	226900	114700	246900	137100	75140	124500	121400	64640	57310	41180	1.95766	0.969127	0.0619117
Com_345_pos	D-Galactosamine	C6H13NO5	179.17	90-76-6	1229000	868900	949900	602600	186200	1053000	932700	1328000	2009000	1403000	0.570439	-0.809856	0.10667
Com_346_pos	D-Ala-D-Ala	C6H12N2O3	160.171	923-16-0	26550	17040	29850	31010	12030	19420	28880	45220	33340	22940	0.77757	-0.362955	0.286595
Com_347_pos	Cytidine-5-Triphosphate	C9H16N3O14P3	483.16	65-47-4	1187000	587700	1250000	403800	440500	1582000	1356000	1245000	1054000	1215000	0.599659	-0.737786	0.06041
Com_348_pos	Cyprodinil	C14H15N3	225.289	121552-61-2	1453000	449900	758000	433400	672700	631500	1026000	1371000	941300	823000	0.785971	-0.347453	0.261586
Com_349_pos	Coniferaldehyde	C10H10O3	178.185	20649-42-7	21180	21990	20660	28150	31720	38380	24840	31530	18810	13550	0.973173	-0.039232	0.914267
Com_35_pos	DL-Citrulline	C6H13N3O3	175.19	627-77-0	471600	330300	521500	422100	164500	1005000	749300	507900	386200	659900	0.577336	-0.792517	0.0645009
Com_350_pos	Carnosine	C9H14N4O3	226.232	305-84-0	24090	29570	30020	30810	8137	20790	28850	30340	19990	41800	0.864971	-0.209276	0.496264
Com_351_pos	8-Bromoguanosine	C10H12BrN5O5	362.137	4016-63-1	20970	29710	21270	15780	3174	39200	33830	21210	19680	20330	0.677125	-0.562506	0.235031
Com_352_pos	5alpha-Pregnane-3,20-dione	C21H32O2	316.478	566-65-4	159900	130900	244500	178400	83690	655900	558400	277000	218900	205700	0.416196	-1.26466	0.0280492
Com_353_pos	3-Ketodihydrosphingosine	C18H37NO2	299.5	18944-28-0	27380	16490	25760	38870	18630	115400	361100	684700	45190	339800	0.0822215	-3.60434	0.00850869
Com_354_pos	2-Methylsuccinic Acid	C5H8O4	132.115	498-21-5	2249000	1695000	2163000	1580000	1326000	4049000	3810000	4280000	3653000	3504000	0.467092	-1.09822	0.000695425
Com_355_pos	2'-Hydroxy-5'-methylacetophenone	C9H10O2	150.174	1450-72-2	231400	229600	310900	210600	211700	205200	207400	197100	172900	143900	1.28894	0.366182	0.034731
Com_356_pos	Noradrenaline	C8H11NO3	169.178	51-41-2	98980	95770	135300	97530	59790	85520	69120	92780	81480	77910	1.19803	0.260662	0.322288
Com_357_pos	N-carbamoyl-L-aspartate	C5H8N2O5	176.127	13184-27-5	188500	127600	242400	153700	139300	233200	251200	146500	113200	85700	1.02615	0.0372429	0.743005
Com_358_pos	amino adipic acid	C6H11NO4	161.156	5427-96-3	65680	78880	195500	49640	37560	172400	152300	306300	210900	94760	0.456153	-1.13241	0.0345569
Com_359_pos	5 methyl THF	C20H25N7O6	459.5		1622000	616300	1336000	609600	41970	7803000	8679000	11560000	6960000	4806000	0.106156	-3.23574	0.0129396
Com_36_pos	beta-Nicotinamide mononucleotide	C11H15N2O8P	334.219	1094-61-7	1051000	844400	1286000	965000	837500	2926000	2653000	3344000	2873000	2612000	0.345912	-1.53152	1.65934e-05
Com_360_pos	5-Methoxyindole-3-Carbaldehyde	C10H9NO2	175.184	10601-19-1	33980	25650	46660	19520	26760	14570	18040	58680	31060	34550	0.972403	-0.040374	0.867381
Com_361_pos	Protocatechualdehyde	C7H6O3	138.12	139-85-5	132800	58020	141000	110100	46430	147500	127100	87490	84720	76970	0.932357	-0.101045	0.630493
Com_362_pos	O-Anisic Acid	C8H8O3	152.147	579-75-9	124700	71760	100500	45680	55430	315800	395400	444300	282700	293600	0.229859	-2.12118	0.000377065
Com_363_pos	gamma-Butyrolactone	C4H6O2	86.09	96-48-0	236800	199300	350900	409600	145700	705300	650100	407800	374200	410800	0.526764	-0.924771	0.0212125
Com_364_pos	7,8-Dihydrofolate	C19H21N7O6	443.41	4033-27-6	94820	59510	96270	40360	5455	153800	71860	269800	194100	160600	0.348658	-1.52012	0.0650882
Com_365_pos	5-Hydroxytryptophol	C10H11NO2	177.2	154-02-9	196200	135300	120700	133322	175300	215464	236542	181900	220300	205400	0.718023	-0.477897	0.0157037
Com_366_pos	6-Deoxy-D-glucose	C6H12O5	164.156	7658-08-04	3875000	2034000	6064000	3229000	1518000	12080000	13090000	6764000	5041000	5477000	0.393857	-1.34426	0.0158815
Com_367_pos	3-Hydroxy-3-Methylpentane-1,5-Dioic Acid	C6H10O5	162.14	503-49-1	1983000	1260000	1795000	1093000	1381000	1495000	1276000	829100	757800	604600	1.51375	0.59813	0.0623317
Com_368_pos	Oxidized glutathione	C20H32N6O12S2	612.6	121-24-4	114600000	65630000	132200000	45770000	39520000	176600000	151900000	147000000	139300000	130100000	0.533924	-0.905294	0.0360134
Com_369_pos	L-allo-Isoleucine	C6H13NO2	131.17	1509-34-8	211700000	145300000	251000000	184000000	108600000	346300000	351000000	292000000	249400000	249900000	0.604998	-0.724998	0.0180239
Com_37_pos	Creatine	C4H9N3O2	131.133	57-00-1	75870000	58700000	78770000	56440000	42560000	123400000	112800000	136300000	117500000	110800000	0.519874	-0.943767	0.00245744
Com_370_pos	L-allo-Threonine	C4H9NO3	119.12	28954-12-3	8895000	7119000	10550000	8600000	6146000	12880000	13310000	5792000	5780000	7370000	0.915315	-0.12766	0.867927
Com_371_pos	Phthalate	C8H6O4	166.13	88-99-3	6634000	3822000	9825000	5321000	2649000	18930000	19240000	11940000	8893000	9328000	0.413443	-1.27424	0.0120552
Com_372_pos	Picolinic acid	C6H5NO2	123.11	98-98-6	155500	103000	136100	118100	104300	285700	341300	327200	200600	303500	0.423095	-1.24095	0.000137183
Com_373_pos	1-Methylxanthine	C6H6N4O2	166.14	6136-37-4	21650	9280	28400	12320	12090	2243	5718	5991	5385	7784	3.08764	1.62651	0.00547268
Com_374_pos	3-Methylxanthine	C6H6N4O2	166.14	1076-22-8	49920	24690	65280	41520	19540	130100	131300	100300	66550	63130	0.40895	-1.29	0.0103599
Com_375_pos	5,6-Dihydro-5-methyluracil	C5H8N2O2	128.13	696-04-8	1584000	870100	1380000	828700	152800	4386000	3654000	4862000	6444000	3592000	0.20994	-2.25195	0.0111726
Com_376_pos	Caffeylalcohol	C20H28O3	316.4	469-83-0	159100	101500	285700	144300	82340	516600	472800	306600	211700	220000	0.447381	-1.16042	0.0193299
Com_377_pos	L-Lysinamide	C6H15N3O	145.2	32388-19-5	8119000	4538000	10810000	6233000	3446000	23970000	24260000	16480000	10890000	11540000	0.380376	-1.3945	0.00612676
Com_378_pos	N-Acetyl-5-hydroxytryptamine	C12H14N2O2	218.25	1210-83-9	1321000	703600	1122000	552800	219000	994200	902600	796400	473600	374800	1.10639	0.145863	0.998016
Com_379_pos	Tryptamine	C10H12N2	160.22	61-54-1	18590	7931	15490	5207	9814	88090	81180	93710	34730	62850	0.158176	-2.6604	0.000246273
Com_38_pos	L-Alanine	C3H7NO2	89.09	56-41-7	1223000	1486000	2124000	2123000	1736000	2547000	2327000	1582000	1480000	1512000	0.919983	-0.120321	0.634906
Com_380_pos	N-Methylnicotinamine	C7H8N2O	136.15	114-33-0	120700	72980	238300	134500	48170	407000	411700	247400	189500	175800	0.429405	-1.21959	0.0260482
Com_381_pos	Trigonelline	C7H7NO2	137.14	535-83-1	105400	57410	45050	11930	52790	37600	31260	75280	58506	55280	1.05681	0.0797225	0.803795
Com_382_pos	Isonicotinamide	C6H6N2O	122.12	1453-82-3	16900000	11990000	18160000	9414000	4960000	32760000	29890000	30000000	21800000	27290000	0.433357	-1.20637	0.0144998
Com_383_pos	N-(3-Indolylacetyl)-L-Alanine	C13H14N2O3	246.26	57105-39-2	520200	256500	642500	294500	218400	728400	643100	432200	290200	249000	0.824662	-0.278126	0.529938
Com_384_pos	1,3-Diaminopropane	C3H10N2	74.13	109-76-2	36260	16870	32440	36392	36020	124400	120800	110900	137500	102900	0.264848	-1.91676	0.000380349
Com_385_pos	2,6-Diaminooimelic Acid	C7H14N2O4	190.2	583-93-7	119500	101800	140900	109700	55450	82540	76870	28710	44220	31990	1.99504	0.996421	0.0276147
Com_386_pos	Adipic Acid	C6H10O4	146.14	124-04-9	3666000	3939000	4638000	4658000	4514000	2953000	3177000	624700	1047000	1146000	2.39335	1.25903	0.027373
Com_387_pos	Pipecolinic Acid	C6H11NO2	129.16	1723-00-8	2587000	2059000	2572000	2191000	2362000	2785000	2907000	1875000	1518000	1511000	1.11089	0.151717	0.386889
Com_388_pos	Maleic Acid	C4H4O4	116.07	110-16-7	16760000	12460000	32390000	23670000	14260000	39250000	40190000	30870000	25030000	23870000	0.625212	-0.677583	0.0438575
Com_389_pos	Pyrrole-2-carboxylate	C5H5NO2	111.1	634-97-9	1025000	847800	960000	734800	660900	1346000	1399000	1379000	1249000	1059000	0.657416	-0.605121	0.00329606
Com_39_pos	L-Aspartic acid	C4H7NO4	133.1	56-84-8	22840000	35560000	14190000	13800000	19920000	14870000	11610000	10090000	9469000	10850000	1.86873	0.902056	0.0259002
Com_390_pos	trans-Cinnamic acid	C9H8O2	148.16	140-10-3	981700	534900	1478000	807900	421700	2837000	2958000	1772000	1333000	1367000	0.411435	-1.28126	0.0118125
Com_391_pos	3-Hydroxyhippuric Acid	C9H9NO4	195.17	1637-75-8	13000	10630	13810	8035	9791	12980	14290	18090	11270	17800	0.742523	-0.429492	0.0554877
Com_392_pos	Sepiapterin	C9H11N5O3	237.22	17094-01-8	88950	43290	88840	89830	68510	209700	202700	272100	356000	273500	0.288752	-1.7921	0.000143595
Com_393_pos	Pyridoxine 5'-Phosphate	C8H12NO6P	249.16	447-05-2	136600	164300	306900	159700	151100	101800	84940	147300	158400	130600	1.47438	0.560112	0.082802
Com_394_pos	Cocamidopropyl Betaine	C19H38N2O3	342.5	86438-79-1	202900	239100	207800	219600	179000	275500	301800	295600	220600	265300	0.771563	-0.374144	0.00820714
Com_395_pos	Phthalic Anhydride	C8H4O3	148.11	85-44-9	132400	168400	148400	131500	129800	138000	144100	155800	149000	106000	1.0254	0.0361875	0.742957
Com_396_pos	6-Methylmercaptopurine	C6H6N4S	166.21	50-66-8	44570000	25230000	64670000	36800000	18600000	122800000	125300000	79650000	58910000	62230000	0.422977	-1.24135	0.0117044
Com_397_pos	10-Formyl-Thf	C20H23N7O7	473.4	2800-34-2	1128000	546900	1290000	504800	302200	1361000	985300	1340000	1165000	1711000	0.574783	-0.79891	0.0642856
Com_398_pos	2-Aminoethylphosphonate	C2H8NO3P	125.06	2041-14-7	300200	242500	248600	227700	372000	479900	434600	499700	567300	407700	0.582203	-0.780405	0.00139554
Com_399_pos	N-Lauryldiethanolamine	C16H35NO2	273.45	1541-67-9	31040	20950	36520	36760	25780	32420	85860	224900	31790	156300	0.284319	-1.81442	0.0675797
Com_4_pos	Nicotinamide	C6H6N2O	122.12	98-92-0	26230000	16560000	24000000	13950000	8609000	47910000	42350000	42490000	31750000	42100000	0.432473	-1.20932	0.00831328
Com_40_pos	L-Arginine	C6H14N4O2	174.2	74-79-3	17410000	11950000	22730000	15920000	3830000	29170000	21140000	11090000	9439000	18390000	0.805119	-0.312725	0.473633
Com_400_pos	Isoquinoline	C9H7N	129.16	119-65-3	106700	68700	170200	91770	53410	294100	290200	185000	134100	153400	0.464402	-1.10655	0.0151051
Com_401_pos	Piperidine	C5H11N	85.15	110-89-4	5819000	3603000	8008000	4774000	2493000	15120000	14950000	10100000	7630000	7980000	0.442757	-1.17541	0.0103686
Com_402_pos	2-Hydroxycinnamate	C9H8O3	164.16	614-60-8	23150000	12940000	35360000	18560000	9300000	70250000	71710000	40940000	30700000	32580000	0.403404	-1.3097	0.0133356
Com_403_pos	Hexadecanamide	C16H33NO	255.44	629-54-9	1259000	719700	1714000	1993000	720200	1130000	2400000	6451000	944400	3164000	0.454661	-1.13714	0.170292
Com_404_pos	Erucamide	C22H43NO	337.6	112-84-5	3121000	2040000	2825000	2403000	4537000	3832000	10020000	15240000	2668000	8863000	0.367427	-1.44447	0.0555066
Com_405_pos	Stachydrine	C7H13NO2	143.18	471-87-4	628500	519900	604500	429600	348400	862600	786800	717800	630500	572500	0.708896	-0.496354	0.0311685
Com_406_pos	Indole-3-acetamide	C10H10N2O	174.2	879-37-8	796600	663700	802100	886000	160600	672200	626100	536800	326400	677200	1.16567	0.221165	0.917338
Com_407_pos	7,8-dihydro-L-Biopterin	C9H13N5O3	239.23	6779-87-9	55540	28220	185900	78750	63590	560200	666600	347700	302900	251900	0.193491	-2.36966	0.00195089
Com_408_pos	2-Pyrrolidinone	C4H7NO	85.1	616-45-5	7082000	4406000	9566000	5610000	3002000	16950000	17690000	11570000	8944000	8918000	0.46301	-1.11088	0.0132873
Com_409_pos	3-(2-Hydroxyphenyl)propionic acid	C9H10O3	166.17	495-78-3	622900	467500	902900	643900	258900	1564000	1713000	1088000	782400	852000	0.482732	-1.05071	0.0216634
Com_41_pos	L-Cysteine	C3H7NO2S	121.16	52-90-4	83850	73940	55080	118300	123400	175600	385100	180100	305800	131900	0.385719	-1.37438	0.00673325
Com_410_pos	Oleamide	C18H35NO	281.5	301-02-0	207200	121100	262400	262300	150100	301300	525000	1370000	207000	700300	0.323205	-1.62948	0.0406278
Com_411_pos	Cytarabine	C9H13N3O5	243.22	147-94-4	370100	238300	560000	359200	519900	710100	992900	53770	43490	48750	1.10735	0.14711	0.251146
Com_412_pos	Cuminaldehyde	C10H12O	148.2	122-03-2	1275000	725500	1910000	1029000	518600	3724000	3725000	2255000	1619000	1686000	0.419563	-1.25304	0.0152259
Com_413_pos	2-Furoylglycine	C7H7NO4	169.13	5657-19-2	19230	11420	20880	18260	11700	29060	41080	10460	17250	16530	0.71245	-0.48914	0.376408
Com_414_pos	Isonicotinic acid	C6H5NO2	123.11	55-22-1	3466000	2435000	3585000	2207000	1927000	7140000	6660000	6328000	4855000	6154000	0.437422	-1.1929	0.000863471
Com_415_pos	Furfural	C5H4O2	96.08	1998-01-01	1131000	154500	1285000	131500	85620	2117000	2154000	2765000	2153000	1965000	0.249921	-2.00046	0.025067
Com_416_pos	Vidarabine	C10H13N5O4	267.24	5536-17-4	86290000	39950000	90520000	32540000	17680000	327600000	411900000	442000000	372600000	311200000	0.14313	-2.8046	0.00188332
Com_417_pos	Hexanoylcarnitine	C13H25NO4	259.34	22671-29-0	12470000	6898000	11770000	5788000	4851000	4849000	4373000	3516000	3338000	3377000	2.14759	1.10272	0.0169047
Com_418_pos	L-Octanoylcarnitine	C15H29NO4	287.395	25243-95-2	1466000	887600	1665000	679600	692500	336200	276500	332500	279300	286800	3.56693	1.83468	0.0023723
Com_419_pos	Decanoylcarnitine	C17H33NO4	315.4	3992-45-8	1297000	792300	1026000	490900	372000	329300	282200	382700	188300	211300	2.85421	1.51309	0.00909689
Com_42_pos	L-Hydroxyproline	C5H9NO3	131.13	51-35-4	1961000	1420000	1935000	1323000	1059000	2686000	2416000	2757000	2307000	2108000	0.627179	-0.67305	0.0106691
Com_420_pos	Tetradecenylcarnitine	C21H39NO4	369.5	1256380-19-4	12460	14050	24300	19150	9225	5719	12160	16170	4065	10970	1.61325	0.689974	0.120581
Com_421_pos	Stearoylcarnitine	C25H49NO4	427.66	25597-09-5	871000	358700	874700	1118000	597500	1133000	3791000	10520000	867600	6179000	0.169844	-2.55772	0.0372264
Com_422_pos	Oleoylcarnitine	C25H47NO4	425.645	38677-66-6	2555000	1271000	927200	1456000	160600	965800	3110000	7061000	634600	4250000	0.397581	-1.33068	0.215231
Com_423_pos	Dodecanoylcarnitine	C19H37NO4	343.501	25518-54-1	655100	516300	636900	412100	228700	305300	351100	577000	150800	303700	1.45097	0.537022	0.209859
Com_424_pos	Tetradecanoylcarnitine	C21H41NO4	371.555	25597-07-3	597500	442100	446400	565600	195600	742100	2003000	3506000	358100	2086000	0.258441	-1.95209	0.0481963
Com_425_pos	Hexadecenoylcarnitine	C23H43NO4	397.59	26145-55-1	19570	9722	19170	28320	12190	22183	18930	53140	4465	33950	0.670636	-0.576397	0.682829
Com_426_pos	Linoleoylcarnitine	C25H45NO4	423.63	36816-10-1	1485000	886100	1083000	1772000	334900	1237000	3727000	10700000	1030000	6283000	0.242025	-2.04677	0.0647676
Com_427_pos	Isovalerylcarnitine	C12H23NO4	245.32	31023-24-2	46320000	28360000	47090000	23250000	8341000	8333000	7926000	9920000	6218000	5432000	4.05406	2.01937	0.0134484
Com_428_pos	3-Hydroxy-butyryl carnitine	C11H21NO5	247.291	1469900-92-2	896100	534800	1362000	543600	505500	1763000	1756000	1173000	866600	703900	0.613493	-0.704881	0.0966521
Com_429_pos	3-Hydroxy-hexadecanoyl carnitine	C23H45NO5	415.607	195207-76-2	66070	33470	79050	94100	31870	28890	95570	263800	28760	185600	0.505393	-0.984522	0.464506
Com_43_pos	D-Proline	C5H9NO2	115.13	344-25-2	229800000	192600000	310200000	267400000	205900000	347700000	345200000	285500000	265500000	284800000	0.78884	-0.342195	0.0489125
Com_430_pos	Spingosine-1-phoshate	C18H38NO5P	379.47	26993-30-6	79990	52710	77010	76040	20650	19910	85420	195500	17130	146000	0.660402	-0.598584	0.868613
Com_431_neg	Ribitol	C5H12O5	152.15	488-81-3	29430	19710	21790	14870	6808	46190	52660	10850	14640	10000	0.689355	-0.53668	0.628354
Com_432_neg	L-Ascorbate	C6H8O6	176.12	50-81-7	17320	11940	17700	8451	16370	32630	31040	36450	28040	33130	0.445043	-1.16798	0.00283485
Com_433_neg	4-Amino-5-imidazolecarboxamide	C4H6N4O	126.12	360-97-4	4758	5582	4533	6626	5569	7323	7668	5212	5575	4886	0.882729	-0.179958	0.335435
Com_434_neg	Xanthine	C5H4N4O2	152.11	69-89-6	29810	20230	31570	14790	27710	30680	27090	75720	41660	101000	0.44943	-1.15383	0.0510314
Com_435_neg	4-Hydroxybenzoic acid	C7H6O3	138.12	99-96-7	518100	520500	429400	409300	358900	616800	569300	583800	507100	530900	0.796396	-0.328442	0.0262617
Com_436_neg	Deoxyinosine	C10H12N4O4	252.23	890-38-0	436400	314500	274500	75490	468700	52420	45080	107400	54520	92980	4.454	2.1551	0.00968424
Com_437_neg	Succinic acid	C4H6O4	118.09	110-15-6	16150000	10660000	9571000	7407000	2670000	25440000	25400000	33400000	25970000	20800000	0.354614	-1.49568	0.0156215
Com_438_neg	Xanthurenic Acid	C10H7NO4	205.17	59-00-7	474200	278200	609500	381200	195100	1414000	1450000	926500	639700	708900	0.377148	-1.4068	0.00556368
Com_439_neg	Nicotinamide N-oxide	C6H6N2O2	138.12	1986-81-8	1034000	956100	966300	983000	966300	1257000	1051000	1275000	1231000	973300	0.847666	-0.238431	0.0402794
Com_44_pos	5-Methylcytosine	C5H7N3O	125.13	554-01-8	22600	18050	52230	27100	27230	30533	30780	22940	17930	11070	1.29983	0.378326	0.346984
Com_440_neg	Cytosine	C4H5N3O	111.1	71-30-7	6849	6070	8969	7138	6712	7495	14190	7867	6650	6220	0.84244	-0.247354	0.443477
Com_441_neg	cis-Aconitic acid	C6H6O6	174.11	585-84-2	8673000	1909000	9753000	3083000	1734000	28530000	22920000	16800000	11250000	12990000	0.271943	-1.87862	0.0110152
Com_442_neg	Fumaric acid	C4H4O4	116.07	110-17-8	3064000	2302000	3237000	1778000	2053000	6141000	7515000	3503000	3262000	2418000	0.54442	-0.877209	0.0617599
Com_443_neg	Hippuric acid	C9H9NO3	179.17	495-69-2	23260	14510	28270	13700	15260	85640	84280	39090	34300	33940	0.342651	-1.54519	0.00545657
Com_444_neg	Citric acid	C6H8O7	192.12	77-92-9	108900000	86290000	175400000	91190000	32390000	152200000	138700000	101100000	104900000	119200000	0.802094	-0.318157	0.292431
Com_445_neg	L-Pyroglutamic acid	C5H7NO3	129.11	98-79-3	971800	494100	2076000	1198000	657000	1613000	1556000	1115000	938700	1060000	0.85901	-0.219254	0.388322
Com_446_neg	(S)-Leucic acid	C6H12O3	132.16	13748-90-8	33260	25960	22020	24090	85620	79490	68650	75110	71640	63210	0.533231	-0.907168	0.0348489
Com_447_neg	Lactose	C12H22O11	342.3	63-42-3	29900	18930	22600	9945	10320	32230	25460	47390	33160	33750	0.533141	-0.90741	0.0286069
Com_448_neg	L-Dihydroorotic Acid	C5H6N2O4	158.11	5988-19-2	77480	76890	70140	68670	28980	152500	140500	102600	127200	94430	0.521945	-0.938031	0.0166813
Com_449_neg	3-Hydroxyisovalerate	C5H10O3	118.13	625-08-1	1707000	937100	2496000	1353000	1315000	2376000	2099000	2908000	1717000	1326000	0.748907	-0.417142	0.184169
Com_45_pos	Glycyl-L-leucine	C8H16N2O3	188.22	869-19-2	925000	423500	982800	411400	141500	977200	890600	1846000	930900	856900	0.524247	-0.93168	0.0831342
Com_450_neg	5-Hydroxymethyluracil	C5H6N2O3	142.11	4433-40-3	752800	550100	709500	429000	257600	372700	339800	369700	295500	420300	1.50111	0.586032	0.155733
Com_451_neg	O-Aceyl-L-Serine	C5H9NO4	147.129	5147-00-2	508500	432300	937200	479500	384800	531800	479800	340900	330300	393700	1.32064	0.401233	0.224361
Com_452_neg	3-Methyl-2-oxobutanoic acid	C5H8O3	116.12	759-05-7	22180	10750	34660	14840	13090	98030	112400	36290	35840	40760	0.295435	-1.75909	0.00752492
Com_453_neg	3-Methyladipic acid	C7H12O4	160.17	3058-01-03	74230	74990	107400	82930	60850	96110	77020	108300	87040	73240	0.906477	-0.141658	0.395355
Com_454_neg	L-Gulono-1,4-lactone	C6H10O6	178.14	1128-23-0	10020	14270	6938	3349	5719	6457	4975	3430	4802	5443	1.60497	0.682547	0.213745
Com_455_neg	L-Lactic acid	C3H6O3	90.08	79-33-4	498200	405900	420800	352500	287200	812500	736200	748900	990200	636500	0.500624	-0.9982	0.000425807
Com_456_neg	Ureidosuccinic acid	C5H8N2O5	176.13	923-37-5	242400	198600	243700	144800	281400	493000	326700	604100	390900	580000	0.463899	-1.10812	0.00161859
Com_457_neg	L-Malate	C4H6O5	134.09	97-67-6	54230000	42000000	54800000	30230000	30190000	75380000	71240000	54930000	46860000	45670000	0.719022	-0.475892	0.0780639
Com_458_neg	D-Glucuronic acid	C6H10O7	194.14	6556-12-03	189800	146300	236000	128300	121200	280700	324500	315880	244770	215800	0.594651	-0.749884	0.00867767
Com_459_neg	Tetradecanedioic acid	C14H26O4	258.35	821-38-5	26710	26240	28020	27280	28420	35590	30960	37160	30380	26300	0.85211	-0.230888	0.0665157
Com_46_pos	N,N-Dimethylglycine	C4H9NO2	103.12	1118-68-9	10160000	9518000	13020000	11720000	8265000	14080000	13600000	10810000	11660000	12380000	0.842524	-0.247211	0.0978111
Com_460_neg	Taurine	C2H7NO3S	125.15	107-35-7	5978000	7763000	7381000	7596000	4873000	14700000	15680000	6612000	7033000	7754000	0.648738	-0.624292	0.12269
Com_461_neg	Creatine phosphate	C4H10N3O5P	211.11	1967-07-02	2195000	1928000	6326000	3631000	3892000	1223000	1266000	473100	324200	689200	4.52069	2.17654	0.00211145
Com_462_neg	TPP	C12H19ClN4O7P2S	460.77	154-87-0	86000	88790	54890	56300	14880	216400	222400	168500	166000	125600	0.334698	-1.57907	0.0162691
Com_463_neg	Homoarginine	C7H16N4O2	188.23	156-86-5	61350	32130	94950	67080	49050	125000	122300	74730	63660	69130	0.669628	-0.578569	0.107801
Com_464_neg	Aminomalonic acid	C3H5NO4	119.08	1068-84-4	1615000	1300000	2467000	2065000	1244000	2466000	2669000	1053000	1096000	1285000	1.01424	0.0203953	0.804645
Com_466_neg	Inositol	C6H12O6	180.16	87-89-8	47000	78380	46780	67410	89400	91200	95490	14260	21070	18780	1.36615	0.450121	0.218575
Com_467_neg	Lauric Acid	C12H24O2	200.32	143-07-7	22520	22820	22520	24010	21030	25330	23250	23700	25520	20760	0.95226	-0.0705719	0.311961
Com_468_neg	Homogentisic Acid	C8H8O4	168.15	451-13-8	23290	28840	20300	20100	39170	7594	8077	16440	20600	15340	1.93531	0.952567	0.0217965
Com_469_neg	5'-Adenylic acid	C10H14N5O7P	347.221	61-19-8	4040000	2464000	2334000	2173000	560200	6817000	7870000	15800000	9953000	9837000	0.230149	-2.11936	0.00556196
Com_47_pos	N6-Acetyl-L-lysine	C8H16N2O3	188.22	692-04-6	202400	101600	473400	229500	218200	902700	730900	702300	552100	530400	0.358384	-1.48042	0.00704723
Com_470_neg	UMP	C9H13N2O9P	324.181	58-97-9	12060000	4688000	5184000	4230000	3074000	29070000	30400000	34960000	19620000	21940000	0.214986	-2.21768	0.000791209
Com_471_neg	L-Threonine	C4H9NO3	119.12	72-19-5	1848000	1264000	2856000	2111000	1310000	2862000	2999000	1121000	1270000	1501000	0.962678	-0.0548745	0.9965
Com_472_neg	L-Asparagine	C4H8N2O3	132.12	70-47-3	536500	339500	1022000	837100	442200	856000	843300	338500	333300	385200	1.15274	0.205068	0.611099
Com_473_neg	Biopterin	C9H11N5O3	237.215	22150-76-1	23190	20680	64030	28840	40860	73020	66640	37270	17700	30890	0.787513	-0.344624	0.561349
Com_474_neg	Methylmalonate	C4H6O4	118.09	516-05-2	5784000	3834000	3712000	2601000	889600	10680000	10660000	13880000	10470000	8323000	0.311418	-1.68308	0.0125285
Com_475_neg	Dulcitol	C6H14O6	182.17	608-66-2	27520	20070	44700	22030	21850	44450	44530	25030	18420	28220	0.847619	-0.238512	0.510407
Com_476_neg	Gluconolactone	C6H10O6	178.14	90-80-2	34520	19440	46230	20360	31290	197300	211800	178500	133500	144000	0.175517	-2.51032	6.4657e-05
Com_477_neg	Sebacic acid	C10H18O4	202.248	111-20-6	201400	196400	223600	177400	149500	182100	155400	214900	197800	162800	1.03866	0.0547287	0.701133
Com_478_neg	2-Methylpentanedioic acid	C6H10O4	146.14	617-62-9	99580	98410	149400	97400	80030	118600	89230	120100	117400	126400	0.917951	-0.123511	0.428766
Com_479_neg	N-Acetyl-L-methionine	C7H13NO3S	191.25	65-82-7	408800	211500	726400	345200	132600	766900	764600	459800	428300	416400	0.643336	-0.636356	0.132588
Com_48_pos	3-Chloro-L-tyrosine	C9H10ClNO3	215.63	7423-93-0	7515	3790	11380	10230	10450	28390	22890	25600	19160	18210	0.379562	-1.39759	0.00459375
Com_480_neg	Octanedioic acid	C8H14O4	174.19	505-48-6	33550	37280	50180	44220	32510	48780	40640	50410	45460	41060	0.873603	-0.194951	0.171273
Com_481_neg	N-Acetyl-L-tyrosine	C11H13NO4	223.23	537-55-3	44030	25110	65380	34000	18710	123000	108800	67170	44070	57080	0.467935	-1.09562	0.0284111
Com_482_neg	(R)-3-Hydroxyisobutyric acid	C4H8O3	104.104	1910-47-0	808200	446000	1983000	1024000	236300	1355000	1315000	946500	835000	807100	0.855266	-0.225555	0.368785
Com_483_neg	13-HOTrE(r)	C18H30O3	294.429	74784-20-6	271400	182800	407900	277400	99580	127900	112600	317100	249000	258300	1.16356	0.218551	0.694497
Com_484_neg	1-Methylhistamine	C6H13Cl2N3	198.09	6481-48-7	2591000	4073000	6476000	7715000	14200000	1219000	1276000	1186000	1382000	1541000	5.30815	2.40821	0.00578393
Com_485_neg	2,3-Dinor-TXB2	C18H30O6	342.427	63250-09-9	227600	140400	154500	128900	31540	340900	306700	290400	273200	221100	0.476814	-1.0685	0.0541257
Com_486_neg	dADP	C10H15N5O9P2	411.202	2793-06-08	279000	119400	174800	107000	47370	942100	693500	632200	599100	457200	0.218877	-2.19181	0.00297338
Com_487_neg	2-deoxyglucose-6-phosphate	C6H13O8P	244.136	3573-50-0	215000	245000	234400	270400	250600	197100	258000	56700	69750	96480	1.79255	0.84201	0.0618052
Com_488_neg	dGTP	C10H16N5O13P3	507.181	2564-35-4	360100000	282400000	346200000	210300000	390600	450800000	423500000	359300000	398900000	357200000	0.6028	-0.730249	0.288213
Com_489_neg	2-Hydroxy-2-methylbutanedioic acid	C5H8O5	148.114	597-44-4	290900	204100	392100	192800	89270	377600	600500	330200	322600	342800	0.592375	-0.755418	0.0719287
Com_49_pos	Glycyl-L-valine	C7H14N2O3	174.2	1963-21-9	279200	145800	439300	274500	74660	546200	547100	1119000	436900	455300	0.390871	-1.35523	0.0242911
Com_490_neg	alpha-Ketocaproic acid	C6H10O3	130.142	2492-75-3	94190	40770	149600	65410	76110	286300	343100	94730	108900	137400	0.439063	-1.1875	0.0508375
Com_491_neg	3-(2-Naphthyl)-D-Alanine	C13H13NO2	215.248	76985-09-6	16870	15970	27260	19340	18790	13510	15050	21730	25780	9547	1.14732	0.198266	0.401724
Com_492_neg	3-Phosphoglyceric acid	C3H7O7P	186.06	3443-58-1	15520000	11990000	11870000	9710000	9441000	4623000	4792000	643400	312400	994800	5.14984	2.36453	0.0159003
Com_493_neg	4-Hydroxy-L-Glutamic Acid	C5H9NO5	163.13	2485-33-8	205800	207300	133200	139500	139400	128800	131800	139700	204200	202000	1.02319	0.0330693	0.870125
Com_494_neg	Adenylyl Sulfate	C10H14N5O10PS	427.284	485-84-7	120400000	77240000	103200000	67120000	3789000	187600000	171300000	194800000	156800000	162200000	0.425976	-1.23116	0.113191
Com_495_neg	ARCAR	C9H15N4O8P	338.211	3031-94-5	874800	569600	739000	365100	413200	1149000	1180000	1275000	1159000	920500	0.521105	-0.940354	0.0108878
Com_496_neg	5-Phosphoribosyl 1-pyrophosphate	C5H13O14P3	390.07	97-55-2	236800	121900	178500	88510	12110	336300	338100	449900	382100	277300	0.357583	-1.48365	0.0578487
Com_497_neg	6-Phospho-D-glucono-1,5-lactone	C6H11O9P	258.12	2641-81-8	232800	357600	84720	113800	114600	62410	83940	43120	73450	100500	2.48616	1.31392	0.0370333
Com_498_neg	6-Phospho-D-gluconate	C6H13O10P	276.135	921-62-0	6181000	10330000	2098000	2217000	2198000	1292000	1688000	1029000	2081000	3031000	2.52428	1.33587	0.0872151
Com_499_neg	8(R)-Hydroxy-(5Z,9E,11Z,14Z)-eicosatetraenoic acid	C20H32O3	320.466	105500-09-2	4730	7075	4453	4468	5327	3582	7772	13580	2437	10970	0.679508	-0.557438	0.567444
Com_5_pos	Vitamin B12	C63H88CoN14O14P	1355.37	68-19-9	23770	9453	25030	12700	4124	31740	36300	46710	34680	28620	0.421662	-1.24584	0.032986
Com_50_pos	L-Homocitrulline	C7H15N3O3	189.21	1190-49-4	66710	47420	53900	48690	56130	115700	108300	74380	66590	74790	0.620452	-0.688608	0.0103873
Com_500_neg	acetoacetate	C4H6O3	102.089	541-50-4	58810	26220	44620	25570	45570	107000	72590	61150	38240	45170	0.619435	-0.690974	0.0942559
Com_501_neg	Acetyl phosphate	C2H5O5P	140.032	590-54-5	416100	390300	432700	327500	366400	409200	388400	173600	188000	401400	1.23863	0.308741	0.22904
Com_502_neg	ADP-ribose	C15H23N5O14P2	591.315	20762-30-5	3451000	1648000	3761000	1993000	1110000	6684000	5973000	3841000	3359000	3715000	0.507509	-0.978495	0.0297435
Com_503_neg	Ala-trp	C14H17N3O3	275.303	16305-75-2	9599	4181	10660	4799	14517	13980	11850	17610	9623	10150	0.692199	-0.53074	0.141493
Com_504_neg	allantoate	C4H7N4O4-	175.12		101900	73950	95730	51650	89470	251500	164300	281000	193700	216300	0.372877	-1.42323	0.000263543
Com_505_neg	Alloxan	C4H4N2O5	160.085	2244-11-03	104800000	77570000	94340000	73580000	20560000	151500000	148300000	119800000	119800000	117600000	0.56446	-0.825058	0.0763754
Com_506_neg	Anthranilic acid	C7H7NO2	137.14	118-92-3	201200	181500	151300	124300	85800	81120	91090	232100	210500	222900	0.888255	-0.170954	0.829131
Com_507_neg	ATP	C10H16N5O13P3	507.181	56-65-5	356700000	277200000	336700000	210500000	249300	434300000	428400000	347600000	392300000	355800000	0.603222	-0.72924	0.29331
Com_508_neg	Butylmalonic acid	C7H12O4	160.168	534-59-8	44330000	29060000	38310000	29330000	6015000	67620000	65820000	57540000	55130000	53840000	0.490232	-1.02846	0.0672353
Com_509_neg	Carbamoylphosphate	CH4NO5P	141.02	590-55-6	16240000	18960000	16660000	16680000	10540000	354500	354000	347200	399200	461800	41.2584	5.36662	4.2401e-08
Com_51_pos	H-Gly-Pro-OH	C7H12N2O3	172.18	704-15-4	606100	435700	1435000	908300	559100	1783000	1593000	929100	848900	772000	0.665575	-0.587326	0.144875
Com_510_neg	cholesteryl sulfate	C27H46O4S	466.717	1256-86-6	31300	18180	12760	10390	9172	21900	22240	23470	10150	13550	0.895871	-0.158637	0.571096
Com_511_neg	cis-4-Hydroxy-D-proline	C5H9NO3	131.13	2584-71-6	545500	321400	745200	443900	224000	1499000	1538000	921300	712900	768400	0.419148	-1.25447	0.0102235
Com_512_neg	Citramalate	C5H8O5	148.114	2306-22-1	27250	51590	110900	16370	23750	79230	75520	53430	55360	37760	0.762894	-0.390445	0.240159
Com_513_neg	Cytidine 3'-phosphate	C9H14N3O8P	323.197	84-52-6	102800	72090	114000	103500	121600	144200	97120	150400	99120	96790	0.874683	-0.193168	0.371351
Com_514_neg	D-Arabinose 5-phosphate	C5H11O8P	230.11	13137-52-5	1093000	1753000	1040000	1043000	2049000	1467000	1955000	2064000	2573000	1987000	0.694605	-0.525736	0.0568258
Com_515_neg	Deoxyribose 5-Phosphate	C5H11O7P	214.11	7685-50-9	141400	72440	162600	64020	53410	158700	159200	239100	230500	212300	0.493969	-1.01751	0.0200208
Com_516_neg	D-Erythrose 4-phosphate	C4H9O7P	200.084	585-18-2	4004000	2250000	4610000	2683000	687900	5631000	5848000	5714000	6698000	6717000	0.465071	-1.10448	0.0485191
Com_517_neg	D-Fructose 1,6-bisphosphate	C6H14O12P2	340.116	488-69-7	936100	972500	1000000	754700	908200	497800	480500	628000	597600	644300	1.60505	0.682617	0.000351543
Com_518_neg	D-Galactonic acid	C6H12O7	196.155	13382-27-9	722900	579700	722100	365500	320100	1152000	1151000	820000	925200	1071000	0.529438	-0.917466	0.0128934
Com_519_neg	dGDP	C10H15N5O10P2	427.201	3493-09-02	103500000	64000000	90190000	55700000	3066000	148600000	155300000	157300000	132600000	144100000	0.42886	-1.22142	0.115874
Com_52_pos	3-Aminoisobutyric acid	C4H9NO2	103.12	144-90-1	358600	355000	458300	413600	320400	460600	460200	350100	379400	426100	0.917887	-0.123612	0.322211
Com_520_neg	D-Glucarate	C6H10O8	210.139	87-73-0	822100	488400	725500	358200	100100	573100	488900	529200	428300	513800	0.984605	-0.0223829	0.580348
Com_521_neg	D-Gluconic acid	C6H12O7	196.155	526-95-4	1206000	956400	1168000	638300	604100	1609000	1706000	1152000	1440000	1669000	0.60359	-0.728359	0.0175418
Com_522_neg	D-Glucopyranose	C6H12O6	180.156	28905-12-6	15550	20990	17400	24940	25880	25930	29030	11840	8000	9778	1.23862	0.308734	0.287414
Com_523_neg	D-Glucose 6-phosphate	C6H13O9P	260.136	56-73-5	4857000	7781000	3959000	4884000	10390000	2107000	2000000	1281000	2183000	2152000	3.2779	1.71277	0.00115566
Com_524_neg	Dihydroxyacetone phosphate	C3H7O6P	170.058	1957-04-05	4420000	2470000	3022000	1557000	2698000	14760000	13690000	8600000	8001000	8495000	0.264576	-1.91824	0.000288696
Com_525_neg	3,4-Dihydroxymandelic acid	C8H8O5	184.146	775-01-9	155100	176100	151000	130300	357900	230300	195300	228400	223700	211400	0.891011	-0.166485	0.358705
Com_526_neg	D-Lactic acid	C3H6O3	90.08	10326-41-7	621900	460300	546000	383900	318700	925600	869900	924500	1053000	806400	0.508975	-0.974333	0.00265027
Com_527_neg	DL-o-Tyrosine	C9H11NO3	181.189	2370-61-8	14320000	8594000	19400000	13030000	6872000	31760000	33200000	20720000	14940000	16690000	0.530355	-0.914968	0.030939
Com_528_neg	4-Hydroxyphenyllactate	C9H10O4	182.173	6482-98-0	1060000	534400	1661000	853600	227100	2230000	2175000	1766000	1220000	1393000	0.493636	-1.01848	0.0590306
Com_529_neg	D-Ribose 5-phophate	C5H11O8P	230.11	4300-28-1	412700	975700	306900	486800	1183000	457900	631800	550000	968900	609100	1.04581	0.0646196	0.852907
Com_53_pos	Anserine	C10H16N4O3	240.26	584-85-0	53320	34820	35300	26470	33212	54510	58910	34880	46730	46410	0.758458	-0.39886	0.0834937
Com_530_neg	dUMP	C9H13N2O8P	308.182	964-26-1	142800	123300	194000	108000	58140	797900	732900	613700	312100	378600	0.22088	-2.17866	0.000533128
Com_531_neg	D-Xylonate	C5H10O6	166.129	526-91-0	174800	147500	280100	127400	82800	217800	221800	187800	174400	166300	0.839376	-0.252611	0.289168
Com_532_neg	D-Xylulose 5-phosphate	C5H11O8P	230.11	4212-65-1	1105000	1833000	947800	938200	2218000	1507000	1910000	2105000	2588000	2028000	0.694614	-0.525716	0.0829054
Com_533_neg	Ethylmalonate	C5H8O4	132.115	601-75-2	4921	3800	3500	2004	10940	16200	13730	9782	9263	10490	0.42319	-1.24062	0.018958
Com_534_neg	Fosfomycin	C3H7O4P	138.059	23155-02-4	21720	15230	21790	15770	19930	23590	21550	16630	18920	16890	0.967821	-0.0471874	0.742349
Com_535_neg	alpha-D-Galactose 1-phosphate	C6H13O9P	260.136	2255-14-3	2690000	4185000	1955000	2542000	4439000	1568000	1778000	1082000	1443000	1475000	2.15233	1.1059	0.00591951
Com_536_neg	Gamma-Glu-Leu	C11H20N2O5	260.287	2566-39-4	937500	473900	960200	460900	407600	781400	723000	480800	323900	283200	1.24989	0.321806	0.423428
Com_537_neg	Glutaric Acid	C5H8O4	132.115	110-94-1	5457000	4115000	5631000	3772000	793600	8966000	9349000	7756000	7261000	6952000	0.490731	-1.027	0.0690783
Com_538_neg	Glycerol-3-phosphate	C3H9O6P	172.074	1957-03-04	4049000	4807000	2762000	4164000	2413000	6666000	6870000	7581000	8952000	8295000	0.474273	-1.07621	0.0023183
Com_539_neg	Hydroxyglutaric acid	C5H8O5	148.11	13095-47-1	980100	681700	883000	585800	455700	3048000	2840000	3401000	2814000	2417000	0.24699	-2.01747	0.00015729
Com_54_pos	(S)-2-Aminobutanoate	C4H9NO2	103.12	1492-24-6	5373000	4683000	6611000	5472000	4254000	4682000	4454000	4820000	4754000	4934000	1.11627	0.158681	0.260584
Com_540_neg	Hydroxypyruvic acid	C3H4O4	104.061	1113-60-6	175000	110200	306800	171500	88430	400200	327300	500700	480700	407100	0.402613	-1.31253	0.00736927
Com_541_neg	IDP	C10H14N4O11P2	428.19	1986-04-04	13290000	7722000	10670000	6544000	326100	21510000	20320000	22870000	17870000	19720000	0.37689	-1.40778	0.0973863
Com_542_neg	Indoxylsulfuric acid	C8H7NO4S	213.21	487-94-5	4972	3163	3703	4902	4638	26760	23550	20490	15210	17390	0.20675	-2.27404	3.09321e-06
Com_543_neg	L-(-)-Glyceric acid	C3H6O4	106.077	28305-26-2	19760	15880	21370	14180	16460	20710	27130	33180	34950	26330	0.615952	-0.69911	0.00428765
Com_544_neg	Lactic acid	C3H6O3	90.078	50-21-5	17460000	13570000	15810000	10760000	9126000	28100000	24160000	26980000	31620000	23610000	0.496215	-1.01096	0.00198064
Com_545_neg	L-Cysteinesulfinic acid	C3H7NO4S	153.16	1115-65-7	18700	24500	34700	24710	43830	23320	23980	13500	15190	13180	1.64226	0.715679	0.0405921
Com_546_neg	L-Homocystine	C8H16N2O4S2	268.354	626-72-2	68140	108200	57030	90970	58770	61990	74840	40280	39690	58310	1.39257	0.47775	0.0994638
Com_547_neg	Lysopa 16:0	C19H39O7P	410.48		6988	3316	5352	5547	11196	12400	38780	66220	6737	46680	0.189671	-2.39843	0.0256423
Com_548_neg	Lysope 14:0	C19H40NO7P	425.5		3999	1705	2353	2464	10162	7826	22920	34730	3950	20080	0.231079	-2.11354	0.023579
Com_549_neg	Lysope 16:0	C21H44NO7P	453.55		231100	130500	261300	259400	56790	264500	904500	1693000	126000	950800	0.23842	-2.06842	0.0694727
Com_55_pos	L-Glutamate	C5H9NO4	147.129	56-86-0	292400000	220700000	249200000	194300000	171300000	348500000	339000000	310600000	302400000	304500000	0.702741	-0.508934	0.0141907
Com_550_neg	LysoPE 18:0	C23H48NO7P	481.6	69747-55-3	1001000	533400	1111000	1147000	330800	4503000	15070000	30130000	2289000	19450000	0.0577139	-4.11494	0.00314355
Com_551_neg	Lysope 18:1	C23H46NO7P	479.588		1096000	607200	1003000	762600	154700	1485000	4609000	8030000	649700	4836000	0.184781	-2.43611	0.0305955
Com_552_neg	Lysopg 18:1	C24H47O9P	510.6		22770	15610	18880	20930	9725	92940	300000	531700	39960	311000	0.0689205	-3.85892	0.00549216
Com_553_neg	Methyl alpha-D-glucopyranoside	C7H14O6	194.182	97-30-3	75500	63660	83530	47620	42890	110900	102900	64100	76190	70000	0.738522	-0.437286	0.101555
Com_554_neg	Methyl beta-D-galactopyranoside	C7H14O6	194.182	1824-94-8	80220	70340	90640	70860	55520	109100	116900	76520	84230	74780	0.796438	-0.328366	0.10764
Com_555_neg	N-Acetylalanine	C5H9NO3	131.13	97-69-8	6451000	3587000	12090000	5912000	2485000	14720000	13940000	9081000	6102000	6127000	0.610867	-0.711071	0.129251
Com_556_neg	N-Acetyl-Asp-Glu	C11H16N2O8	304.253	3106-85-2	228800	210200	595200	219000	201300	2549000	2133000	1747000	1339000	2161000	0.14649	-2.77113	0.000122202
Com_557_neg	N-Acetyl-D-glucosamine 6-phosphate	C8H16NO9P	301.188		151900	127300	141500	182800	119100	134200	145200	166600	119400	123900	1.04831	0.0680652	0.664144
Com_558_neg	N-Acetylvaline	C7H13NO3	159.183	3067-19-4	13040	4594	31320	15890	6919	7333	7287	2763	7628	2214	2.63592	1.39831	0.075473
Com_559_neg	Nelarabine	C11H15N5O5	297.267	121032-29-9	503400	275900	1036000	518900	257500	165400	171400	139500	109400	101100	3.77359	1.91594	0.00571785
Com_56_pos	D-2-Aminobutyric acid	C4H9NO2	103.12	2623-91-8	4505000	3671000	5661000	4391000	3507000	2691000	2668000	3248000	3470000	3425000	1.40208	0.487566	0.0148192
Com_560_neg	N-Oleoyl Glycine	C20H37NO3	339.513	2601-90-3	7943	3275	10130	15050	4475	9628	32820	40440	2985	25460	0.367124	-1.44566	0.197383
Com_561_neg	N-Propionylglycine	C5H9NO3	131.13	21709-90-0	6413	5097	14030	8784	10985	24260	24790	17350	10390	12400	0.508005	-0.977084	0.0266938
Com_562_neg	Phosphonotyrosine	C9H12NO6P	261.168	21820-51-9	121300	104900	143000	113500	89840	249700	258100	217200	177300	190400	0.523968	-0.932449	0.000296236
Com_563_neg	orotidine-5-phosphate	C10H13N2O11P	368.19		200700	130300	124900	68850	52120	88260	104100	267800	226500	220800	0.635697	-0.653588	0.192957
Com_564_neg	2-Oxoadipic acid	C6H8O5	160.125	3184-35-8	1341000	904700	1287000	676100	591300	480500	461200	281400	239500	284300	2.74778	1.45827	0.00189206
Com_565_neg	Phosphopyruvic acid	C3H5O6P	168.042		1541000	1182000	3200000	1535000	1076000	1300000	1113000	917800	719200	921700	1.71652	0.779483	0.0681886
Com_566_neg	Prostaglandin G2	C20H32O6	368.465	51982-36-6	49260	30990	27650	16490	12940	19560	22750	52930	45720	51840	0.712293	-0.489458	0.28686
Com_567_neg	Pyrophosphate	H4O7P2	177.975	2466-09-03	17610000	10200000	14660000	8501000	5415000	11550000	11820000	15090000	12080000	9444000	0.940017	-0.0892407	0.574398
Com_568_neg	Pyruvic Acid	C3H4O3	88.062	127-17-3	14580	10700	20230	10140	10970	33880	50320	18390	16980	10690	0.511439	-0.967367	0.117135
Com_569_neg	Riboflavin-5-phosphate	C17H21N4O9P	456.344	146-17-8	218700	106300	218000	89080	67440	759800	795700	732200	560800	573200	0.204436	-2.29028	0.00131745
Com_57_pos	DL-Norvaline	C5H11NO2	117.15	760-78-1	139300000	90710000	187000000	125900000	67160000	277800000	273500000	228100000	187900000	173800000	0.534633	-0.903379	0.0153542
Com_570_neg	Ribose 1-phosphate	C5H11O8P	230.11	14075-00-4	1012000	1755000	1055000	946400	2117000	1446000	1819000	2060000	2527000	1833000	0.710934	-0.492212	0.0866557
Com_571_neg	Sedoheptulose 7-phosphate	C7H13BaO10P	425.473	2646-35-7	164900	396200	198100	251000	718700	296400	297500	260300	269800	258900	1.2502	0.322158	0.791599
Com_572_neg	Sedoheptulose 1,7-bisphosphate	C7H16O13P2	370.142	815-91-8	100300	89530	105200	95890	54460	246300	305000	186600	140400	139400	0.437634	-1.1922	0.00383899
Com_573_neg	Sulfoacetic acid	C2H4O5S	140.115	123-43-3	224300	157100	442900	234100	177400	277200	171500	351900	193000	98090	1.13201	0.178882	0.626905
Com_574_neg	Thymidine 5'-diphosphate	C10H16N2O11P2	402.188		119000	74430	96070	59190	6056	327800	325700	293100	271000	262900	0.239612	-2.06123	0.0296872
Com_575_neg	UDP-N-Acetyl-Alpha-D-Mannosamine	C17H27N3O17P2	607.354	26575-17-7	165900000	109100000	189900000	112000000	126300000	356100000	371200000	326100000	285700000	296700000	0.429881	-1.21799	0.000513691
Com_576_neg	Uric Acid	C5H4N4O3	168.11	69-93-2	17450	12860	36356	9787	12110	65920	74260	73460	54890	59200	0.270232	-1.88773	0.00256468
Com_577_neg	UDP	C9H14N2O12P2	404.16	58-98-0	48180000	31550000	36510000	20980000	8557000	77380000	82180000	64820000	62130000	60500000	0.420095	-1.25121	0.0268578
Com_578_neg	Uridine 5'-Diphospho-N-Acetylgalactosamine	C17H27N3O17P2	607.354	7277-98-7	25880000	17190000	31060000	16930000	21530000	56100000	55990000	49880000	44270000	44540000	0.448959	-1.15534	0.000940052
Com_579_neg	UDP-galactose	C15H24N2O17P2	566.3	2956-16-3	46760000	48740000	41530000	31670000	20730000	63560000	69020000	32570000	37350000	40080000	0.780897	-0.356796	0.290066
Com_58_pos	Methionine	C5H11NO2S	149.211	59-51-8	42760000	32940000	74570000	44020000	19980000	85380000	80560000	49770000	42630000	42030000	0.713354	-0.487311	0.193578
Com_580_neg	UDP-D-glucuronate	C15H22N2O18P2	580.285	2616-64-0	49990000	55960000	33850000	24280000	8594000	72490000	74370000	45730000	43100000	45220000	0.614695	-0.702057	0.134175
Com_581_neg	hydroxyphenylpyruvate	C9H7O4-	179.149	622-54-8	11520	3104	10330	4833	9736	18310	23220	11510	6132	13780	0.541767	-0.884255	0.101565
Com_582_neg	O-Phospho-L-serine	C3H8NO6P	185.072	407-41-0	14080	16180	22150	19060	24800	18130	16540	13320	14730	11910	1.28996	0.367331	0.0928655
Com_583_neg	2-Phosphoglyceric acid	C3H7O7P	186.057	2553-59-5	12580000	10360000	10260000	7447000	8924000	20830000	21990000	28290000	23750000	21120000	0.42741	-1.22631	8.3123e-05
Com_584_neg	1,2,3-Benzenetricarboxylic acid	C9H6O6	210.14	569-51-7	45980	25800	101000	52150	50320	57810	61460	73620	58570	54640	0.899216	-0.15326	0.424437
Com_585_neg	Glyceraldehyde 3-phosphate diethyl acetal	C7H15BaO7P	379.491	93965-35-6	302400	317300	346100	263000	627600	516700	578100	930800	733700	1077000	0.483904	-1.04721	0.00697706
Com_586_neg	geranyl pp	C10H20O7P2	314.209		7885	7333	9824	8987	8818	24850	25050	32590	21720	18410	0.349429	-1.51693	5.69651e-05
Com_587_neg	CDP	C9H15N3O11P2	403.176	63-38-7	2105000	1251000	1372000	805100	62480	3714000	4158000	1810000	1702000	1906000	0.421037	-1.24798	0.11971
Com_588_neg	GDP	C10H15N5O11P2	443.201	146-91-8	21580000	11580000	16520000	9735000	135300	30550000	34870000	34050000	25870000	28250000	0.387723	-1.3669	0.145232
Com_589_neg	Taurohyocholic acid	C26H45NO7S	515.7		34690	12000	50860	18300	2776	65420	69740	63500	54240	49610	0.392139	-1.35056	0.0590558
Com_59_pos	L-Serine	C3H7NO3	105.093	56-45-1	1089000	984200	1086000	833200	441100	1542000	1551000	989300	719600	782600	0.793894	-0.332982	0.362142
Com_590_neg	Taurochenodeoxycholic acid	C26H45NO6S	499.7	516-35-8	11770	5992	11680	5392	2263	16390	24950	24910	10920	22690	0.37149	-1.4286	0.0179243
Com_591_neg	Tauro-alpha-Muricholic acid	C26H45NO7S	515.7	25696-60-0	28230	11550	44920	18780	3765	57860	54430	54540	30350	49060	0.43553	-1.19915	0.058723
Com_592_neg	Maltotriose	C18H32O16	504.437	1109-28-0	1051000	668400	877200	542900	5603	1562000	1336000	1224000	1189000	1169000	0.485355	-1.04289	0.201674
Com_593_neg	Indolelactate	C11H11NO3	205.21	1821-52-9	5197	3184	7137	6795	5536	27460	23780	34240	18060	17710	0.229682	-2.12229	6.04652e-05
Com_594_neg	Stearic acid	C18H36O2	284.477	1957-11-04	6742000	3953000	9036000	5990000	2550000	16120000	16650000	11520000	9183000	9462000	0.44921	-1.15454	0.0137141
Com_595_neg	D-threo-Isocitric acid	C6H8O7	192.124	6061-97-8	38500000	28010000	55130000	29980000	12740000	49000000	49040000	35920000	36860000	40920000	0.776235	-0.365435	0.22742
Com_596_neg	L-Homoserine	C4H9NO3	119.119	672-15-1	27610	18040	18180	13890	3028	46240	45120	60700	49020	37030	0.339121	-1.56013	0.0268789
Com_597_neg	3'-Dephospho-CoA	C21H35N7O13P2S	687.554	3633-59-8	66900	14980	35790	32140	45195	421500	363800	383200	270400	272800	0.113925	-3.13385	0.000321038
Com_598_neg	D-Glucosamine 6-phosphate	C6H14NO8P	259.151	3616-42-0	177000	117700	144200	78500	79260	88890	116000	41780	51140	58030	1.67676	0.74568	0.062162
Com_599_neg	D-Glyceraldehyde 3-phosphate	C3H7O6P	170.058	591-57-1	6682	7211	11040	7240	11580	10500	10870	11240	7051	5116	0.977131	-0.0333759	0.970561
Com_6_pos	L-Carnitine	C7H15NO3	161.2	541-15-1	34980000	26540000	34020000	20570000	26970000	28060000	25770000	14760000	11890000	11100000	1.56235	0.643718	0.0600035
Com_60_pos	Hypoxanthine	C5H4N4O	136.11	68-94-0	42310000	28710000	28960000	17790000	14160000	18320000	19860000	48400000	41500000	36470000	0.801762	-0.318753	0.450095
Com_600_neg	DL-3,4-Dihydroxyphenyl glycol	C8H10O4	170.163	28822-73-3	5217	5292	6049	4678	4755	5404	4384	7171	4608	5358	0.965311	-0.0509342	0.811233
Com_601_neg	N-lactoyl-phenylalanine	C12H15NO4	237.25		135900	70370	194300	92920	39870	1096000	1202000	372100	328300	390900	0.157366	-2.66781	0.00167949
Com_602_neg	Orotidine	C10H12N2O8	288.211	314-50-1	340200	254800	243900	286700	78190	922300	638100	552600	591100	405400	0.387133	-1.3691	0.0132524
Com_603_neg	Phosphocreatine	C4H10N3O5P	211.113	1967-07-02	2010000	1563000	4644000	3007000	2836000	1203000	1017000	436100	266300	657600	3.92737	1.97357	0.00346365
Com_604_neg	CTP	C9H16N3O14P3	483.156	65-47-4	3131000	3784000	2829000	2813000	9047	1876000	1850000	998600	1613000	1627000	1.57774	0.657857	0.707346
Com_605_neg	2-Hydroxyisocaproic Acid	C6H12O3	132.158	498-36-2	2557	6649	3591	4706	6357	9256	7705	7249	3867	5870	0.70286	-0.50869	0.150923
Com_606_neg	6-Sialyllactose	C23H39NO19	633.551	35890-39-2	445300	356200	568700	394200	597900	145900	148900	167800	154500	158100	3.04734	1.60755	0.000252471
Com_607_neg	Terephthalic Acid	C8H6O4	166.131	100-21-0	1186000	1073000	1574000	1285000	1135000	1193000	1242000	1405000	1173000	1181000	1.00953	0.0136771	0.973565
Com_608_neg	Trehalose 6-phosphate	C12H23O14P	422.276	4484-88-2	91110	93130	75800	46410	42140	58120	54380	52900	53310	67580	1.21761	0.284054	0.440372
Com_609_neg	alpha-Benzylsuccinic acid	C11H12O4	208.211	884-33-3	467500	284600	389500	236300	44870	755600	644700	582300	532100	599800	0.456821	-1.1303	0.0704064
Com_61_pos	Folic acid	C19H19N7O6	441.4	59-30-3	320100	151800	352900	124900	68860	375700	460900	576500	330100	405800	0.473969	-1.07713	0.0389764
Com_610_neg	beta-Hydroxyisobutyrate	C4H8O3	104.104	2068-83-9	957000	566300	2384000	1267000	295000	1609000	1585000	1186000	1003000	994100	0.857647	-0.221544	0.370741
Com_611_neg	3-Hydroxybutyrate	C4H8O3	104.104	300-85-6	155000	153100	123300	152700	240200	139400	107400	137400	150200	106300	1.28656	0.363521	0.113061
Com_612_neg	4-Hydroxy-2-oxoglutaric acid	C5H6O6	162.098	1187-99-1	6890000	4843000	6211000	4859000	1425000	9098000	9075000	7984000	7286000	7838000	0.586904	-0.768803	0.0818963
Com_613_neg	4-Methylpentanoate	C6H12O2	116.158	646-07-1	161000	178900	139400	151000	131800	148600	165300	204800	214500	216500	0.802464	-0.317492	0.0541436
Com_614_neg	(R)-Lipoic acid	C8H14O2S2	206.33	1200-22-2	10010	3560	10020	4694	2917	35230	34090	25260	21110	21410	0.227578	-2.13556	0.00185846
Com_615_neg	Pyridoxal 5-phosphate	C8H10NO6P	247.14	54-47-7	2364000	1141000	2148000	901300	646600	2849000	2366000	2477000	1800000	1704000	0.643167	-0.636734	0.0962035
Com_616_neg	N-Acetyl-DL-phenylalanine	C11H13NO3	207.226	2901-75-9	95810	51660	148600	69200	45470	319900	276600	167100	97810	144000	0.40853	-1.29149	0.0184885
Com_617_neg	1,3,5-Trimethylpyrazole	C6H10N2	110.16	1072-91-9	112400	108300	110800	109900	111200	112600	111900	112500	112100	111300	0.986081	-0.0202214	0.0855482
Com_618_neg	D-Ribose	C5H10O5	150.13	50-69-1	13090	11200	17610	14120	19170	15360	18670	14460	11960	12320	1.03326	0.047197	0.837943
Com_619_neg	Monobutyl phthalate	C12H14O4	222.24	131-70-4	88550	54330	154900	102600	49460	165900	161800	110900	386100	480000	0.344784	-1.53623	0.0233487
Com_62_pos	D-Phenylalanine	C9H11NO2	165.19	673-06-3	514000000	388800000	489900000	466200000	337100000	560600000	590300000	512100000	491500000	556500000	0.810033	-0.303947	0.0463085
Com_620_neg	Sodium cholate	C24H39NaO5	430.55	361-09-1	2658	7075	2843	3949	5327	6055	5163	5704	3104	4645	0.885736	-0.175051	0.477824
Com_621_neg	Cyclohexaneacetic acid	C8H14O2	142.2	5292-21-7	1952000	1544000	1779000	1354000	950400	642000	575700	768400	551300	791400	2.27692	1.18708	0.00117178
Com_622_neg	Quinoline-4-carboxylic acid	C10H7NO2	173.17	486-74-8	14120	8181	24800	15780	24290	166800	174700	72927	56446	67338	0.161964	-2.62625	0.000520221
Com_623_neg	2-Hydroxy-3-methylbutanoic acid	C5H10O3	118.13	4026-18-0	22430	12310	58590	34330	33190	92810	93000	73800	76700	76400	0.389741	-1.35941	0.0135879
Com_624_neg	Traumatic acid	C12H20O4	228.28	6402-36-4	268000	255200	272800	242100	191100	258200	221200	305300	266500	236400	0.954644	-0.0669648	0.585141
Com_625_neg	Pyridoxal 5'-Phosphate	C8H10NO6P	247.14	853645-22-4	233400	138900	231600	164400	147700	324000	265900	282400	198000	197000	0.722796	-0.468339	0.0576662
Com_626_neg	4-Nitrophenol	C6H5NO3	139.11	100-02-7	2039000	2429000	1689000	1745000	2153000	2510000	1949000	2400000	2382000	2097000	0.886841	-0.173253	0.172388
Com_627_neg	N-Methylhydantoin	C4H6N2O2	114.1	616-04-6	336900000	356100000	351300000	346200000	558600000	353200000	305500000	360800000	369600000	325200000	1.13697	0.185189	0.324285
Com_628_neg	D-3-Phenyllactic acid	C9H10O3	166.17	7326-19-4	43190	32040	76760	42700	25870	156800	148400	144200	98790	102900	0.338755	-1.56169	0.00147237
Com_629_neg	trans-2-Methyl-2-pentenoic Acid	C6H10O2	114.14	16957-70-3	240400000	236300000	234800000	236100000	239700000	251400000	251800000	250800000	256700000	244200000	0.946131	-0.0798879	0.000757008
Com_63_pos	Adenosine	C10H13N5O4	267.24	58-61-7	73470000	33700000	77400000	27470000	14850000	284300000	360500000	392800000	328100000	269900000	0.13872	-2.84976	0.00179824
Com_630_neg	Undecanedioic acid	C11H20O4	216.27	1852-04-6	238700	220200	216900	188400	172200	229500	210200	270500	220400	204400	0.913128	-0.131111	0.262013
Com_631_neg	NADH	C21H29N7O14P2	665.441	58-68-4	565800	230500	366700	189000	161500	4684000	3252000	3781000	2920000	1859000	0.0917495	-3.44616	4.72646e-05
Com_632_neg	Allitol	C6H14O6	182.172	488-44-8	45780	33530	67450	50080	29960	56970	74240	27980	30750	32950	1.01754	0.0250887	0.835403
Com_633_neg	Undecylenic acid	C11H20O2	184.28	112-38-9	57780000	31390000	19520000	10340000	5500000	56150000	42260000	73710000	50830000	54140000	0.449421	-1.15386	0.0548741
Com_634_neg	Citicoline	C14H26N4O11P2	488.324	987-78-0	4542	7075	5302	3949	5327	2805	5227	6330	2346	4510	1.23456	0.304003	0.267084
Com_635_neg	Glycylglycine	C4H8N2O3	132.12	556-50-3	22650	10120	20940	16170	3105	67490	58300	47320	43710	29780	0.295965	-1.7565	0.0157475
Com_636_neg	Homotaurine	C3H9NO3S	139.17	3687-18-1	64980	18620	29090	24380	43640	46950	54210	20520	13460	12830	1.22126	0.288372	0.473203
Com_637_neg	scyllo-Inositol	C6H12O6	180.16	488-59-5	153400	133300	120300	119500	106800	196500	165900	102900	82340	98120	0.980705	-0.028109	0.87449
Com_638_neg	Calcium D-Panthotenate	C18H32CaN2O10	476.53	137-08-6	15820000	7411000	27380000	13350000	9699000	28510000	30110000	23120000	17160000	17680000	0.631841	-0.662367	0.077409
Com_639_neg	L-Histidine	C6H9N3O2	155.15	71-00-1	440400	385300	655300	493400	257300	1721000	1627000	996100	598400	674700	0.397298	-1.33171	0.0128436
Com_64_pos	Uridine	C9H12N2O6	244.2	58-96-8	319800	288000	256400	217400	138900	386600	543300	501300	421800	362200	0.550966	-0.859965	0.00905229
Com_640_neg	Choline bitartrate	C9H19NO7	253.25	87-67-2	17070	14790	23330	10830	3916	10780	16290	12460	7762	10430	1.2116	0.276914	0.842487
Com_641_neg	L-Glutamic acid	C5H9NO4	147.13	56-86-0	84610000	61040000	92910000	59980000	47980000	126400000	123500000	94350000	89200000	92860000	0.658395	-0.602974	0.0195432
Com_642_neg	L(+)-Asparagine monohydrate	C4H8N2O3.H2O	150.13	5794-13-8	545900	459900	1242000	1335000	625900	1033000	1006000	449600	414800	479700	1.24404	0.315029	0.509698
Com_643_neg	Cytidine-5'-monophosphate	C9H14N3O8P	323.197	63-37-6	93150	52440	93580	60430	94210	105700	128300	96800	82500	81320	0.796187	-0.328821	0.153533
Com_644_neg	DL-Serine	C3H7NO3	105.09	302-84-1	330400	299700	466300	381200	257900	530900	547700	205400	177100	221700	1.03132	0.0444876	0.638265
Com_645_neg	Ala-Gln	C8H15N3O4	217.22	39537-23-0	22510	13140	46610	27680	5606	10920	14610	15500	15010	11700	1.70573	0.770387	0.430973
Com_646_neg	4-Hydroxyisoleucine	C6H13NO3	147.172	781658-23-9	81900000	59440000	94400000	58880000	47170000	128200000	121100000	96290000	92320000	96310000	0.639793	-0.644324	0.0157399
Com_647_neg	Cholic acid	C24H40O5	408.57	81-25-4	38360	19730	44650	18500	5140	89090	98340	88480	47170	97250	0.300669	-1.73375	0.0180964
Com_648_neg	lithocholic acid	C24H40O3	376.57	434-13-9	2972000	1857000	1921000	1479000	1168000	1999000	1840000	2209000	2160000	3137000	0.828294	-0.271784	0.264231
Com_649_neg	Glycocholic acid	C26H43NO6	465.6	475-31-0	23190	9167	28320	6266	3342	62910	61060	83520	28570	52040	0.24396	-2.03528	0.0109615
Com_65_pos	Cytidine	C9H13N3O5	243.22	65-46-3	773400	261500	419400	348600	519800	593600	842300	48340	27400	33480	1.50325	0.588084	0.153969
Com_650_neg	Taurolithocholic acid	C26H45NO5S	483.78	516-90-5	150100	86610	109800	132600	43420	285700	1035000	1516000	142700	1092000	0.128342	-2.96194	0.0123329
Com_651_neg	Glycodeoxycholic acid	C26H43NO5	449.628	360-65-6	696400	339000	597300	268100	651400	700100	679200	1061000	444400	756700	0.700884	-0.512752	0.146115
Com_652_neg	Allolithocholic acid	C24H40O3	376.579	2276-93-9	3085000	2072000	2227000	1596000	1218000	2265000	2068000	2244000	2209000	3115000	0.856903	-0.222797	0.311269
Com_653_neg	Malonic acid	C3H4O4	104.011	141-82-2	162800	165800	153100	165200	272000	160400	120600	162400	185400	157100	1.16923	0.225562	0.29965
Com_654_neg	Ribulose-5-phosphate	C5H11O8P	230.02		416700	926000	361700	455900	1115000	515200	605700	671800	985000	707100	0.939882	-0.0894488	0.587859
Com_655_neg	9-HpOTrE	C18H30O4	310.1	111004-08-1	132900	128900	154400	134900	129000	150300	140600	137900	142800	128600	0.971294	-0.0420202	0.494531
Com_656_neg	12,13-EODE	C18H32O3	296		4358	4091	3963	3617	2606	15910	16700	30710	13670	19520	0.193089	-2.37266	2.75831e-05
Com_657_neg	13-HPODE	C18H32O4	312.1	33964-75-9	2965	3158	3639	3221	3775	6836	5656	7841	3304	5303	0.57906	-0.788215	0.0229496
Com_658_neg	UDP-D-glucose	C15H24N2O17P2	566.1	133-89-1	23310000	24180000	21630000	16290000	8888000	33240000	35000000	17150000	20420000	21180000	0.742562	-0.429416	0.214827
Com_659_neg	N-Acetylglucosamine 1-phosphate	C8H16NO9P	301.1		728600	451400	820900	573000	636000	954900	974300	1196000	1090000	974700	0.61849	-0.693178	0.00560732
Com_66_pos	SDMA	C8H18N4O2	202.25	30344-00-4	1419000	1088000	1997000	2146000	1899000	1417000	1398000	1502000	887000	954600	1.38814	0.473153	0.0932121
Com_660_neg	Deoxycytidine	C9H13N3O4	227.091	951-77-9	68470	43090	87530	69200	37430	145500	149200	84760	68090	67000	0.59415	-0.7511	0.0671302
Com_661_neg	5-oxoproline	C5H7NO3	129.043	149-87-1	521100	249900	1147000	659300	334000	914200	871400	572600	501200	600700	0.841392	-0.24915	0.367237
Com_662_neg	D-Fructose 6-phosphate	C6H13O9P	260.03	643-13-0	1589000	3116000	1504000	1778000	3721000	841300	850500	458500	869900	834900	3.03702	1.60265	0.0020664
Com_663_neg	Xylitol	C5H12O5	152.146	87-99-0	8233	4945	6596	5657	6799	12980	10940	12195	7445	7915	0.626129	-0.675468	0.0135385
Com_664_neg	3b,7b-Dihydroxy-5-androsten-17-one	C19H28O3	304.424	2487-48-1	17450	20370	17910	13300	42420	47020	42210	47770	42230	27430	0.539292	-0.890863	0.0206979
Com_665_neg	5-Hydroxyindole-2-carboxylic acid	C9H7NO3	177.157	21598-06-1	586700	498500	556400	454400	139900	719300	620400	602400	531200	657800	0.714094	-0.485814	0.174759
Com_666_neg	5-Methyl-dl-tryptophan	C12H14N2O2	218.252	951-55-3	245200	83340	251700	101900	39320	259700	268600	558400	203400	192200	0.486717	-1.03885	0.073069
Com_667_neg	8-Hydroxy-2-Deoxyguanosine	C10H13N5O5	283.241	88847-89-6	11920	11400	8284	8620	35930	6588	7597	12299	11000	10470	1.58806	0.667269	0.321199
Com_668_neg	Adenosine 5'-Diphosphate	C10H15N5O10P2	427.201	58-64-0	111900000	73280000	99620000	61750000	3334000	169400000	165600000	174600000	137500000	148800000	0.439608	-1.18571	0.122618
Com_669_neg	Adenosine 5'-diphosphoglucose	C16H25N5O15P2	589.3	102129-65-7	13350	12710	7957	7687	9751	25050	34290	33020	24200	20840	0.374491	-1.417	0.000188556
Com_67_pos	Xanthosine	C10H12N4O6	284.225	146-80-5	22480	15030	35170	17410	22580	20630	18720	42840	34090	27450	0.7839	-0.351258	0.289548
Com_670_neg	Adenosine 5-phosphosulfate	C10H14N5O10PS	427.29	485-84-7	638500	580200	603400	381400	102000	1362000	1465000	1527000	1313000	991200	0.346265	-1.53005	0.0222938
Com_671_neg	alpha-Ketoglutaric acid	C5H6O5	146.098	328-50-7	80890	28320	62080	39510	30480	89580	136200	59600	57600	83750	0.565416	-0.822615	0.0487107
Com_672_neg	Asp-Phe	C13H16N2O5	280.276	13433-09-5	80820	41720	93160	41400	20920	147400	140300	223200	106100	87340	0.394724	-1.34108	0.015784
Com_673_neg	Cytidine 5'-Monophosphate-N-Acetylneuraminic Acid	C20H31N4O16P	614.5	3063-71-6	73230	36550	118000	39890	92330	87010	83070	33830	45160	68540	1.13347	0.180741	0.778108
Com_674_neg	Dl-2-Amino-3-phosphonopropionic acid	C3H8NO5P	169.073	20263-06-3	19190	21570	23310	24940	24910	23080	20780	22160	21560	21340	1.04591	0.0647522	0.473803
Com_675_neg	dTMP	C10H15N2O8P	322.208	365-07-1	89520	34490	13730	7021	9101	1212000	1162000	1472000	827300	850600	0.0278539	-5.16598	0.000705338
Com_676_neg	Glyceraldehyde 3-phosphate	C3H7O6P	170.058	142-10-9	49230	27370	58590	23990	20860	36060	38340	58950	54100	49110	0.761075	-0.393889	0.18547
Com_677_neg	Leu-Pro	C11H20N2O3	228.29	6403-35-6	1337000	2103000	1834000	1570000	3218000	1316000	1038000	1532000	1945000	1161000	1.43907	0.52514	0.106651
Com_678_neg	Orotic Acid	C5H4N2O4	156.096	65-86-1	144000	80260	131400	90740	142800	510600	914700	1036000	989300	1519000	0.118561	-3.0763	2.07536e-05
Com_679_neg	Prostaglandin B2	C20H30O4	334.45	13367-85-6	11000	14660	6153	9674	2737	75680	70290	73520	70350	58960	0.126789	-2.9795	0.00145719
Com_68_pos	Glutathione	C10H17N3O6S	307.32	70-18-8	225400000	180200000	175300000	119200000	141900000	304800000	318100000	328700000	255600000	266600000	0.571312	-0.807649	0.00351493
Com_680_neg	S-(Methyl)Glutathione	C11H19N3O6S	321.35	2922-56-7	675800	163400	301900	124600	21720	1555000	822200	2075000	755700	2194000	0.173931	-2.52341	0.0158347
Com_681_neg	Sorbitol	C6H14O6	182.172	50-70-4	27560	13010	33510	18180	23100	65140	60380	31970	36680	37480	0.497993	-1.0058	0.0123258
Com_682_neg	gamma-Glutamylcysteine	C8H14N2O5S	250.272	636-58-8	51170	42420	37810	41600	69610	126300	164300	277600	270600	174400	0.239449	-2.06221	0.000112417
Com_683_neg	Myristic acid	C14H28O2	228.371	544-63-8	358300	298800	836700	332300	240200	409500	385700	346200	330300	305200	1.16287	0.217687	0.823314
Com_684_neg	4-Methoxycinnamic Acid	C10H10O3	178.185	830-09-1	1475	7075	1379	1872	5327	2529	1793	2666	2216	2298	1.48913	0.574472	0.651157
Com_685_neg	Irbesartan	C25H28N6O	428.529	138402-11-6	275100	171200	209400	142400	11660	420200	385300	454200	368100	392400	0.400832	-1.31893	0.0863702
Com_686_neg	dCDP	C9H15N3O10P2	387.177	800-73-7	98400	74380	85760	59380	36440	335200	315500	218900	192800	229400	0.274315	-1.8661	0.000416474
Com_687_neg	Methyldopa	C10H13NO4	211.214	555-30-6	6291	6722	3614	3208	3567	31120	29530	24170	31690	17790	0.174252	-2.52076	3.01597e-05
Com_688_neg	Oxaloacetate	C4H4O5	132.072	328-42-7	7778000	5431000	7462000	4848000	1133000	12220000	11750000	10190000	9446000	9268000	0.504066	-0.988315	0.070829
Com_689_neg	Tetrahydroaldosterone	C21H32O5	364.476	13489-75-3	5157	6743	2736	5128	5791	7805	9840	4804	6423	5153	0.751065	-0.41299	0.188148
Com_69_pos	Pipecolic acid	C6H11NO2	129.16	535-75-1	57950000	65430000	62860000	57710000	59050000	65690000	63760000	40980000	38440000	39650000	1.21922	0.285956	0.133379
Com_690_neg	Tiglic acid	C5H8O2	100.116	80-59-1	284000	355300	209900	213300	268700	62050	107400	185300	134700	136400	2.12703	1.08884	0.0081375
Com_691_neg	4-Hydroxyphenylpyruvate	C9H8O4	180.16	156-39-8	21940	7458	6736	18980	20770	15370	24408	9962	17270	11450	0.967168	-0.0481616	0.739212
Com_692_neg	Pyrroloquinoline Quinone	C14H6N2O8	330.21	72909-34-3	32230	31250	33330	32450	29980	37550	37750	36140	39370	33980	0.861735	-0.214684	0.00166309
Com_693_neg	Erythronolactone	C4H6O4	118.09	15667-21-7	1810000	996300	2627000	1408000	1402000	2568000	2290000	3217000	1835000	1409000	0.728271	-0.457453	0.16153
Com_694_neg	Tartaric Acid	C4H6O6	150.09	87-69-4	12870	13980	16690	11790	4728	10850	10330	10420	7790	7011	1.29433	0.372201	0.452222
Com_695_neg	Shikimic Acid	C7H10O5	174.15	138-59-0	3067000	1788000	4243000	2180000	421700	1156000	1043000	691000	638400	787400	2.7109	1.43877	0.119828
Com_696_neg	gamma-Linolenic acid	C18H30O2	278.4	506-26-3	31870	32320	35010	31380	28770	35420	28270	35290	32860	30840	0.97953	-0.0298379	0.729377
Com_697_neg	trans-Elaidic acid	C18H34O2	282.5	112-79-8	74510	41070	84430	43830	39690	86470	76920	50520	39240	32290	0.993309	-0.00968613	0.966297
Com_698_neg	5-Hydroxyhexanoic Acid	C6H12O3	132.16	185956-02-9	26420	22840	17590	15990	67520	76580	64160	42580	54070	41360	0.539408	-0.890551	0.0417239
Com_699_neg	Palmitaldehyde	C16H32O	240.42	629-80-1	96740	100500	98690	97570	94600	80870	64770	82580	72960	78430	1.28579	0.362659	0.00359799
Com_7_pos	Inosine	C10H12N4O5	268.23	58-63-9	6761000	5131000	5491000	2363000	1981000	2919000	3397000	9821000	9316000	6860000	0.672392	-0.572626	0.303005
Com_70_pos	Azelaic acid	C9H16O4	188.22	123-99-9	248000	226500	316000	230700	144800	249500	197600	257600	202100	178500	1.07436	0.103474	0.733502
Com_700_neg	Mefenamic acid	C15H15NO2	241.28	61-68-7	30140	27690	31760	30760	32860	33990	37190	33130	29230	33090	0.919462	-0.121138	0.127249
Com_701_neg	Pimelic acid	C7H12O4	160.17	111-16-0	73270	75290	93920	79540	54990	87100	70020	94180	84860	75530	0.915762	-0.126956	0.372854
Com_702_neg	Galactaric acid	C6H10O8	210.14	526-99-8	1506000	968500	1266000	573200	170100	875400	802100	788900	647900	823200	1.13874	0.187442	0.814387
Com_703_neg	2-Phenylbutyric acid	C10H12O2	164.2	90-27-7	182000	119400	246700	182300	97990	491100	544400	262200	197500	197400	0.489419	-1.03086	0.0427931
Com_704_neg	4-Hydroxyphenylethanol	C8H10O2	138.16	501-94-0	4479000	5032000	4118000	3508000	12090000	7857000	6240000	7294000	8043000	6144000	0.821491	-0.283684	0.244118
Com_705_neg	Hydroxyphenyllactic acid	C9H10O4	182.17	306-23-0	775500	392400	1200000	613900	181700	1615000	1584000	1230000	890500	990000	0.501387	-0.996004	0.0564637
Com_706_neg	3-PRENYL-4-HYDROXYACETOPHENONE	C13H16O2	204.26	26932-05-8	16350	9393	21510	11970	7279	69430	31220	98900	50890	48660	0.22234	-2.16916	0.000556698
Com_707_neg	D-Mannose 6-phosphate	C6H13O9P	260.14	3672-15-9	4343000	7887000	3832000	5057000	9875000	1804000	1863000	1203000	1938000	2081000	3.48678	1.8019	0.00102402
Com_708_neg	4-Hydroxy-6-methyl-2-pyrone	C6H6O3	126.11	675-10-5	62380	63580	79360	69590	42980	111900	118300	45860	50350	59010	0.824789	-0.277904	0.585879
Com_709_neg	m-Coumaric acid	C9H8O3	164.16	588-30-7	197300	98530	255200	281800	102800	548200	516200	284900	180500	196900	0.54186	-0.884007	0.1009
Com_71_pos	S-Adenosyl-L-methionine	C15H22N6O5S	398.44	29908-03-0	23450	41140	19670	21330	27243	51080	69030	51830	86140	35180	0.452953	-1.14257	0.0046256
Com_710_neg	Isocitrate	C6H8O7	192.12	320-77-4	180100000	161500000	317000000	125400000	71360000	244900000	215400000	171200000	172400000	197100000	0.854505	-0.226838	0.349271
Com_711_neg	5-Methoxytryptophol	C11H13NO2	191.23	712-09-4	33120	23830	476600	269600	49020	97860	104900	54850	17800	33250	2.76087	1.46512	0.458008
Com_712_neg	Dimethylmalonic acid	C5H8O4	132.11	595-46-0	2576000	1726000	2292000	1563000	454400	3824000	3772000	3052000	3150000	2930000	0.51479	-0.957945	0.0590075
Com_713_neg	Dipicolinic acid	C7H5NO4	167.12	499-83-2	91190	77600	93880	90890	71070	67010	58560	74810	60610	81650	1.23929	0.309513	0.0316285
Com_714_neg	Glucotropaeolin	C14H19NO9S2	409.4	499-26-3	77180	60030	65110	34780	4826	108000	92740	89220	79310	75700	0.543691	-0.879142	0.142337
Com_715_neg	Diflunisal	C13H8F2O3	250.2	22494-42-4	233400	196400	231900	188700	152200	124100	137200	173500	129300	171500	1.36297	0.446753	0.0199087
Com_716_neg	1-Dodecanol	C12H26O	186.33	112-53-8	23370	20600	22380	17650	21150	31070	26650	25200	23700	23580	0.807604	-0.308281	0.0158743
Com_717_neg	Succinic anhydride	C4H4O3	100.07	108-30-5	261900	346200	235900	226100	237700	118100	102300	201200	269800	151600	1.55136	0.633537	0.0473502
Com_718_neg	Hydantoin-5-propionic acid	C6H8N2O4	172.14	5624-26-0	102200	72180	164800	105300	71690	180200	151300	285100	262000	230700	0.465311	-1.10373	0.00406762
Com_719_neg	Hexadecanedioate	C16H30O4	286.41	505-54-4	43200	36600	39270	34120	35190	62420	45930	57320	41540	39130	0.764715	-0.387005	0.045802
Com_72_pos	L-Pipecolate	C6H11NO2	129.16	3105-95-1	3193000	2924000	3435000	2930000	2745000	2943000	3217000	1911000	1767000	1668000	1.3234	0.404245	0.0813272
Com_720_neg	Hydroxyhydroquinone	C6H6O3	126.11	533-73-3	145800	114300	215100	121900	69730	127300	119500	36190	45070	34730	1.83806	0.878184	0.0771317
Com_721_neg	2-C-Methyl-D-erythritol 2,4-cyclodiphosphate	C5H12O9P2	278.09	143488-44-2	74070	90730	53630	42050	32970	70250	62760	64910	64650	75840	0.867143	-0.205657	0.327057
Com_722_neg	PE(18:1(9Z)/0:0)	C23H46NO7P	479.6	89576-29-4	1165000	645900	1029000	840700	159900	1589000	4899000	8923000	693000	5004000	0.181945	-2.45842	0.0306499
Com_723_neg	Adrenochrome	C9H9NO3	179.17	1954-06-08	14620	9048	17830	6687	13280	57600	60090	23100	22380	20180	0.335233	-1.57676	0.0104152
Com_73_pos	gamma-Nonanolactone	C9H16O2	156.222	104-61-0	1734000	964500	2611000	1419000	771400	4997000	4970000	3129000	2338000	2480000	0.418661	-1.25614	0.0109637
Com_74_pos	gamma-Glutamylglutamic acid	C10H16N2O7	276.243	1116-22-9	3870000	1640000	3739000	1969000	910200	6283000	7905000	11460000	8129000	4883000	0.313714	-1.67248	0.00626234
Com_75_pos	beta-Nicotinamide adenine dinucleotide phosphate	C21H28N7O17P3	743.4	53-59-8	12840000	5702000	12600000	6359000	608400	15960000	17410000	13600000	9178000	15750000	0.530048	-0.915805	0.147099
Com_76_pos	UDP-N-acetylglucosamine	C17H27N3O17P2	607.354	528-04-1	1885000	1688000	1525000	2300000	3822000	2447000	2522000	3334000	2548000	2115000	0.86534	-0.208661	0.328402
Com_77_pos	Trimethyllysine	C9H21N2O2+	189.275	66989-56-8	751900	429500	1038000	572800	491200	1446000	1415000	1287000	974200	679200	0.565967	-0.821211	0.0257023
Com_78_pos	Triethyl phosphate	C6H15O4P	182.155	78-40-0	2731000	2815000	2741000	2880000	2640000	2392000	2844000	2694000	2737000	2632000	1.0382	0.0540821	0.279444
Com_8_pos	Biotin	C10H16N2O3S	244.31	58-85-5	99890	53700	105000	46090	26190	219200	214600	270800	197900	185900	0.303997	-1.71787	0.00594936
Com_80_pos	1-Methylhistidine	C7H11N3O2	169.18	332-80-9	179000	115600	124700	75540	89490	97260	268395	317200	418500	385300	0.39305	-1.34721	0.0268257
Com_81_pos	S-ribosyl-L-homocysteine	C9H17NO6S	267.3		45220	40294	33910	27580	45450	214800	224900	100400	92180	89460	0.266653	-1.90697	0.00202406
Com_82_pos	Spermidine	C7H19N3	145.246	124-20-9	6057000	3053000	4254000	2228000	449100	17950000	15260000	19890000	24580000	14850000	0.173361	-2.52815	0.00966824
Com_83_pos	S-Methyl-5'-thioadenosine	C11H15N5O3S	297.333		31280000	13060000	23280000	9817000	4087000	64760000	60780000	45110000	27390000	50980000	0.327379	-1.61096	0.0179927
Com_84_pos	Sarcosine	C3H7NO2	89.093	107-97-1	1281000	1748000	2151000	2240000	2332000	2754000	2656000	1804000	1604000	1428000	0.951786	-0.0712908	0.837971
Com_85_pos	S-Adenosyl-methionine	C15H22N6O5S	398.4	17176-17-9	912000	1718000	799100	889700	202800	3056000	3538000	2492000	4329000	2243000	0.288773	-1.79199	0.0130562
Com_86_pos	Vitamin B2	C17H20N4O6	376.364	83-88-5	611400	388200	1077000	535300	245100	1050000	1136000	1229000	957700	985400	0.533211	-0.90722	0.0374596
Com_87_pos	R-Aminobutyrate	C4H9NO2	103.12	3775-73-3	91270	68130	161600	100200	116500	159900	135100	107900	69020	51460	1.02736	0.0389427	0.791874
Com_88_pos	Pyridoxamine	C8H12N2O2	168.193	85-87-0	2610000	433800	3977000	1350000	450100	2054000	2526000	586100	720600	758300	1.32745	0.408657	0.858853
Com_89_pos	Purine	C5H4N4	120.112	120-73-0	319500	189600	489300	279000	141900	912800	965200	594600	463400	463100	0.417552	-1.25997	0.0102044
Com_9_pos	Octopamine	C8H11NO2	153.18	104-14-3	850400	374700	556100	694100	209300	968700	992800	1411000	1128000	1005000	0.487621	-1.03617	0.027659
Com_90_pos	Punicic Acid	C18H30O2	278.43	544-72-9	13600	17540	10370	3698	8714	29730	34800	55560	27050	33290	0.298853	-1.74249	0.00512253
Com_91_pos	Propionyl-L-carnitine	C10H19NO4	217.26	17298-37-2	17380000	8632000	15580000	6956000	2901000	12640000	11460000	10760000	5956000	4629000	1.13212	0.179021	0.962231
Com_92_pos	Propionylcholine	C8H18NO2+	160.234	5072-54-8	2707200	1689720	3290900	1837070	192200	6857000	7122000	5011000	5033000	3332000	0.355222	-1.49321	0.0580432
Com_93_pos	Porphobilinogen	C10H14N2O4	226.229	487-90-1	912100	580000	1188000	679800	386200	2191000	2132000	1509000	1206000	1296000	0.449496	-1.15362	0.00828608
Com_94_pos	p-Mentha-1,3,8-triene	C10H14	134.218	18368-95-1	692400	599700	1231000	457900	652800	417600	670400	1280000	370700	805300	1.02534	0.0361004	0.804466
Com_95_pos	Picolinamide	C6H6N2O	122.125	1452-77-3	16210000	10850000	16720000	11170000	5742000	32820000	27460000	31580000	23600000	30410000	0.416069	-1.2651	0.00638005
Com_96_pos	4-Aminobenzoate	C7H7NO2	137.136	150-13-0	3487000	2417000	2405000	1346000	949700	1621000	1885000	4603000	4267000	3493000	0.668265	-0.581507	0.223115
Com_97_pos	PAF C-16	C26H54NO7P	523.683	74389-68-7	31680000	16770000	22450000	25460000	11090000	82670000	253000000	359100000	57300000	259500000	0.106221	-3.23486	0.00216927
Com_98_pos	Oxypurinol	C5H4N4O2	152.11	2465-59-0	569200	339200	681200	349500	188800	439200	732700	847600	717300	691000	0.620777	-0.687853	0.0723569
Com_99_pos	Oxymetazoline	C16H24N2O	260.375	1491-59-4	1662000	830400	1779000	864900	743500	1214000	1231000	810000	579900	488400	1.36003	0.443634	0.281339
