# Supplementary material for: Metabolomics, Transcriptome and Single-Cell RNA Sequencing Analysis of the Metabolic Heterogeneity between Oral Cancer Stem Cells and Differentiated Cancer Cells
Source: Cancers (Basel). 2024 Jan 5;16(2):237. doi: 10.3390/cancers16020237 (PMC10813553; doi:10.3390/cancers16020237)
Supplement: Supplementary file 1 [file cancers-16-00237-s001.zip › Supplementle Table S3.xlsx]

## Sheet: Supplementle Table S3
	p_val	avg_log2FC	pct.1	pct.2	p_val_adj
SFN	0	-2.03049	0.965	0.973	0
SLC2A1	0	3.33891	0.922	0.577	0
ARTN	0	0.927304	0.473	0.086	0
S100A9	0	-4.34332	0.535	0.986	0
S100A8	0	-3.34705	0.67	0.982	0
S100A7	0	-4.69513	0.114	0.897	0
S100A14	0	-2.38838	0.646	0.937	0
RPL37A	0	1.2295	0.994	0.973	0
ACKR3	0	1.35285	0.58	0.05	0
CCDC80	0	1.18439	0.452	0.073	0
CSTA	0	-3.46789	0.721	0.951	0
RNF7	0	1.84419	0.917	0.762	0
ATP1B3	0	1.8373	0.914	0.744	0
PLOD2	0	0.986643	0.455	0.097	0
TM4SF1	0	2.09828	0.923	0.707	0
SHOX2	0	0.613525	0.322	0.017	0
KLHL24	0	1.34387	0.649	0.094	0
ABCC5	0	1.28186	0.598	0.171	0
EIF4A2	0	2.13052	0.893	0.584	0
P3H2	0	0.849773	0.439	0.068	0
CLDN1	0	2.10672	0.857	0.505	0
TFRC	0	1.91412	0.745	0.192	0
RPL35A	0	1.9191	0.996	0.971	0
AMTN	0	2.94017	0.598	0.012	0
CCDC127	0	0.873057	0.452	0.088	0
SDHA	0	1.27238	0.652	0.185	0
PDCD6	0	1.75652	0.913	0.769	0
EXOC3	0	2.31897	0.862	0.421	0
BASP1	0	1.93887	0.84	0.454	0
SUB1	0	1.42467	0.973	0.905	0
NPR3	0	1.21655	0.491	0.021	0
RAI14	0	1.89395	0.728	0.08	0
DNAJC21	0	1.59784	0.842	0.595	0
NIPBL	0	1.75115	0.779	0.411	0
OSMR	0	1.51713	0.682	0.215	0
RICTOR	0	1.58712	0.707	0.169	0
PRKAA1	0	1.0681	0.595	0.167	0
RPL37	0	2.88722	1	0.987	0
SEPP1	0	2.49572	0.847	0.339	0
ATOX1	0	-1.31965	0.362	0.876	0
CLTB	0	-1.59098	0.544	0.909	0
TUBB2A	0	-1.96197	0.148	0.821	0
IER3	0	-2.37866	0.34	0.884	0
GCLC	0	1.05229	0.5	0.121	0
TOMM7	0	1.32645	0.943	0.885	0
GPNMB	0	3.62825	0.934	0.566	0
IGFBP3	0	1.96358	0.673	0.097	0
FAM3C	0	1.71978	0.774	0.391	0
TSPAN7	0	0.636321	0.332	0.028	0
GAGE2A	0	1.93874	0.758	0	0
SLC6A8	0	1.66859	0.676	0.161	0
UQCRB	0	-1.26292	0.729	0.931	0
FBXO32	0	2.17867	0.769	0.126	0
NDRG1	0	2.65213	0.946	0.79	0
CDKN2A	0	1.36131	0.78	0.291	0
AQP3	0	-2.23129	0.428	0.878	0
NTRK2	0	1.66948	0.61	0.038	0
ABCA1	0	0.933331	0.488	0.093	0
ATP6V1G1	0	1.59024	0.935	0.858	0
FTH1	0	2.83784	0.999	0.894	0
AHNAK	0	1.62629	0.901	0.841	0
CTSC	0	2.0812	0.946	0.733	0
SESN3	0	1.81909	0.735	0.254	0
TMPRSS4	0	1.57844	0.707	0.267	0
RPS25	0	1.41568	0.98	0.941	0
AKR1C2	0	2.54605	0.861	0.359	0
AKR1C1	0	2.30123	0.802	0.343	0
AKR1C3	0	2.57375	0.811	0.225	0
P4HA1	0	1.37339	0.648	0.125	0
ENO2	0	0.665974	0.358	0.05	0
KRT6B	0	-3.66046	0.768	0.967	0
KRT6C	0	-4.07944	0.499	0.942	0
LRP1	0	1.08954	0.568	0.174	0
BTG1	0	2.16727	0.924	0.739	0
TXNRD1	0	1.41558	0.632	0.14	0
POLR1D	0	1.56701	0.889	0.776	0
GPX2	0	2.46078	0.858	0.271	0
IFI27	0	-3.61066	0.521	0.966	0
WDR72	0	0.822222	0.409	0.028	0
RPLP1	0	1.11661	0.995	0.994	0
CIB1	0	1.97818	0.919	0.7	0
IGF1R	0	1.09215	0.577	0.149	0
CES1	0	1.67432	0.559	0.015	0
KRT15	0	2.4726	0.861	0.356	0
KRT19	0	1.87792	0.939	0.329	0
KRT14	0	-2.51756	0.983	0.99	0
EIF1	0	1.22218	0.993	0.967	0
DSG2	0	1.05841	0.565	0.155	0
GPCPD1	0	1.40711	0.663	0.216	0
ZFAS1	0	2.30365	0.955	0.803	0
TMEM189	0	1.57232	0.775	0.345	0
RPS21	0	1.34077	0.978	0.947	0
GPX4	0	1.50387	0.922	0.723	0
CYP4F3	0	0.90852	0.416	0.034	0
KRTDAP	0	-4.60805	0.088	0.894	0
DMKN	0	-2.22954	0.198	0.813	0
SBSN	0	-4.54965	0.062	0.841	0
LGALS7B	0	-2.6956	0.192	0.836	0
FTL	0	1.95202	0.989	0.934	0
DYNLL1	1.47e-307	-1.23043	0.911	0.963	3.6e-303
PLPP2	5.1e-307	1.29425	0.734	0.352	1.25e-302
UNC5B-AS1	2.93e-304	0.95962	0.46	0.1	7.16e-300
UBA6	1.67e-303	1.25053	0.659	0.267	4.07e-299
CDA	8.3e-302	-1.76839	0.018	0.67	2.03e-297
OLFML2A	3.06e-301	0.682544	0.368	0.061	7.49e-297
IGFBP2	4.96e-300	1.88006	0.91	0.634	1.21e-295
RAP2B	4.11e-299	1.65839	0.815	0.557	1e-294
NCOA3	9.3e-296	1.22316	0.66	0.278	2.27e-291
DST	3.71e-295	1.68911	0.746	0.298	9.06e-291
RPL7A	1.33e-293	1.2239	0.991	0.963	3.24e-289
CD44	2.44e-293	1.45185	0.881	0.76	5.95e-289
SPRR2E	9.3e-290	-4.20896	0.073	0.718	2.27e-285
EGLN3	2.84e-289	1.33266	0.583	0.19	6.93e-285
TOMM20	3.06e-289	1.38354	0.886	0.782	7.47e-285
KRT16	1.78e-288	-2.1016	0.926	0.979	4.34e-284
RSRC1	5.13e-288	1.35263	0.734	0.394	1.25e-283
ATP1B1	7.6e-288	1.35188	0.733	0.34	1.86e-283
MAP1B	2.82e-286	0.600975	0.299	0.039	6.89e-282
MARCKS	3.6e-286	1.56734	0.898	0.827	8.8e-282
RAD1	2.54e-285	1.08214	0.609	0.23	6.21e-281
FXYD3	4.78e-285	1.36348	0.974	0.904	1.17e-280
KLK8	1.46e-284	-1.14252	0.06	0.695	3.57e-280
PTGER4	2.31e-284	0.602832	0.271	0.031	5.65e-280
DSG1	2.49e-283	-1.33132	0.061	0.706	6.08e-279
RPL41	5.31e-283	0.934135	0.997	0.988	1.3e-278
RPS29	6.86e-281	1.01343	0.991	0.974	1.68e-276
VDAC2	1.35e-280	1.22488	0.915	0.843	3.3e-276
RPLP0	1.6e-280	1.04753	0.983	0.966	3.91e-276
DHRS3	4.46e-280	1.25171	0.671	0.31	1.09e-275
GOLPH3	3.18e-278	1.11373	0.657	0.291	7.77e-274
PGM2L1	4.19e-277	0.606764	0.306	0.044	1.02e-272
PVRL1	4.71e-277	1.44189	0.812	0.609	1.15e-272
RPS4Y1	9.84e-275	-1.46364	0.009	0.627	2.4e-270
RPL13A	6.23e-274	1.08718	0.99	0.972	1.52e-269
TP63	9.3e-273	1.30168	0.701	0.333	2.27e-268
SLCO3A1	1.59e-270	1.07034	0.596	0.224	3.89e-266
RBM39	1.15e-269	1.412	0.864	0.746	2.82e-265
GJA1	4.38e-268	1.82233	0.849	0.669	1.07e-263
MRPL36	2.23e-266	1.35553	0.841	0.686	5.45e-262
CLPTM1L	1.93e-265	1.36934	0.729	0.427	4.73e-261
GSTM3	4.41e-264	1.05947	0.514	0.153	1.08e-259
SCPEP1	5.44e-263	1.05898	0.577	0.213	1.33e-258
PHLDA2	5.07e-261	-1.62061	0.405	0.851	1.24e-256
S100A16	2.05e-260	-1.26332	0.868	0.938	5.01e-256
ERO1A	8.56e-257	1.50651	0.791	0.514	2.09e-252
PDZK1IP1	1.15e-255	-1.29512	0.081	0.677	2.82e-251
CNFN	4.53e-255	-3.28124	0.18	0.766	1.11e-250
IFI6	1.24e-254	-2.39706	0.178	0.726	3.03e-250
KLK10	3.34e-254	-1.63386	0.137	0.723	8.18e-250
ACAP2	1.16e-253	1.33607	0.708	0.41	2.83e-249
CD46	3.91e-253	1.21118	0.682	0.353	9.56e-249
NPL	9.75e-253	0.847393	0.412	0.098	2.38e-248
KRT6A	2.05e-252	-1.29605	0.993	0.976	5.02e-248
SPRR2D	4.97e-251	-2.75864	0.167	0.759	1.22e-246
TMEM258	1e-250	1.09577	0.891	0.84	2.45e-246
APLP2	5.92e-250	1.50394	0.805	0.644	1.45e-245
CA9	6.32e-250	0.595958	0.308	0.047	1.55e-245
TTC33	4.34e-248	0.603637	0.32	0.056	1.06e-243
TPT1	2.47e-247	0.817854	0.994	0.989	6.03e-243
SPRR2A	2.55e-247	-3.15088	0.276	0.808	6.23e-243
SNHG7	9.64e-247	1.45549	0.723	0.435	2.36e-242
PAK2	9.73e-246	1.29733	0.787	0.569	2.38e-241
SYPL1	2.72e-245	1.24794	0.834	0.744	6.64e-241
HOPX	3.45e-244	-1.89793	0.116	0.711	8.44e-240
SORL1	8.22e-243	0.806859	0.432	0.112	2.01e-238
NMB	9.54e-243	1.40808	0.697	0.389	2.33e-238
GPR87	1.41e-242	1.25522	0.705	0.42	3.45e-238
ELF3	2.8e-242	1.76882	0.774	0.45	6.85e-238
CLDN7	5.41e-242	1.34093	0.79	0.473	1.32e-237
SERPINB1	2.83e-241	-1.83353	0.608	0.879	6.91e-237
MAOA	4.33e-241	0.969692	0.536	0.191	1.06e-236
DGKH	2.11e-240	0.881304	0.476	0.144	5.16e-236
ANP32B	5.07e-239	1.22925	0.858	0.714	1.24e-234
TNFSF10	1.76e-238	1.82447	0.847	0.69	4.31e-234
FNDC3B	1.66e-237	0.808961	0.464	0.133	4.07e-233
RHEB	3.09e-237	1.16718	0.777	0.562	7.55e-233
SLC44A1	3.95e-237	1.21956	0.667	0.354	9.66e-233
NDRG4	5.97e-237	0.928327	0.528	0.183	1.46e-232
CXADR	1.86e-236	1.46288	0.736	0.479	4.55e-232
ALCAM	2.68e-236	0.632797	0.37	0.079	6.55e-232
AKAP13	1.77e-235	1.1434	0.678	0.372	4.33e-231
PP7080	1.19e-234	0.799587	0.44	0.123	2.91e-230
IRX4	5e-234	0.601083	0.304	0.052	1.22e-229
FAM25A	1.37e-233	-2.71926	0.063	0.629	3.35e-229
ATP5L	1.76e-233	0.904678	0.931	0.892	4.29e-229
OAZ1	5.51e-233	0.889687	0.954	0.92	1.35e-228
KLK11	2.3e-232	-1.24997	0.211	0.733	5.63e-228
BRI3	5.46e-232	1.09832	0.856	0.733	1.33e-227
TACSTD2	7.97e-232	1.59635	0.934	0.871	1.95e-227
CRCT1	3.13e-231	-3.57024	0.015	0.579	7.65e-227
SHFM1	2.54e-230	1.0367	0.923	0.85	6.21e-226
C3orf58	4.62e-230	0.791466	0.415	0.108	1.13e-225
PEBP1	1.37e-229	-1.02967	0.371	0.829	3.35e-225
MINCR	1.65e-229	0.749198	0.413	0.105	4.03e-225
RPL18	1.63e-228	0.83235	0.988	0.975	3.99e-224
NDUFS6	6.93e-228	1.32249	0.922	0.858	1.69e-223
LINC00657	1.3e-227	1.37932	0.735	0.497	3.18e-223
EFHD2	1.56e-225	1.30758	0.725	0.453	3.82e-221
NEAT1	1.76e-225	1.69384	0.896	0.884	4.3e-221
ADD3	4.7e-225	0.901201	0.48	0.156	1.15e-220
RPL23A	5.67e-225	1.01324	0.976	0.946	1.39e-220
ACVR1	1.19e-224	0.610922	0.38	0.09	2.91e-220
RPL38	1.47e-224	0.873118	0.981	0.959	3.6e-220
RGCC	1.06e-223	0.827711	0.402	0.098	2.59e-219
PRRX2	1.29e-223	0.879985	0.493	0.165	3.15e-219
LINC00969	7.81e-223	0.939892	0.528	0.199	1.91e-218
IVL	1.68e-221	-1.73167	0.151	0.703	4.1e-217
SPINK5	2.95e-221	-2.83454	0.087	0.625	7.2e-217
MAF	3.9e-221	1.45813	0.738	0.489	9.52e-217
JAG1	1.47e-220	1.25213	0.726	0.458	3.58e-216
RPS26	3.98e-220	-1.03568	0.892	0.951	9.73e-216
SPINT2	6.93e-220	1.06834	0.913	0.867	1.69e-215
BST2	1.53e-219	-2.35956	0.012	0.549	3.73e-215
SULT2B1	1.55e-218	-1.25757	0.157	0.711	3.8e-214
TBL1XR1	4.28e-218	1.12803	0.647	0.344	1.05e-213
FAU	6.57e-217	0.813778	0.981	0.968	1.61e-212
PPP1R2	4.51e-216	1.17773	0.739	0.542	1.1e-211
POLR2L	9.62e-215	-0.975864	0.697	0.915	2.35e-210
TPBG	1.22e-214	1.20468	0.692	0.416	2.98e-210
RPS17	3.1e-214	0.945508	0.976	0.93	7.58e-210
DYNLRB1	1.24e-212	1.04418	0.89	0.839	3.04e-208
TGFB1	2.24e-212	1.3366	0.669	0.361	5.48e-208
RPS28	4.2e-212	0.786278	0.993	0.985	1.03e-207
PDLIM1	2.97e-211	1.25821	0.849	0.689	7.25e-207
TAF1D	1.88e-210	1.37171	0.778	0.609	4.6e-206
SERP1	2.98e-209	0.986286	0.914	0.869	7.28e-205
SPRR1B	5.63e-209	-1.86991	0.592	0.899	1.38e-204
PLEKHA1	1.56e-208	1.05969	0.628	0.33	3.81e-204
MT-ND1	4.46e-208	1.23566	0.92	0.883	1.09e-203
FZD6	3.55e-207	0.995696	0.56	0.243	8.68e-203
HLA-DRA	1.79e-206	-1.91211	0.027	0.544	4.37e-202
GPI	2.5e-206	1.33971	0.726	0.514	6.12e-202
APP	2.06e-205	1.16894	0.756	0.506	5.03e-201
C5orf38	2.35e-205	0.838811	0.488	0.17	5.75e-201
SLC25A36	1.35e-203	0.86251	0.528	0.211	3.29e-199
NCBP2-AS2	4.29e-203	1.13235	0.696	0.451	1.05e-198
TMEM65	1.07e-202	0.86186	0.531	0.219	2.62e-198
CLSTN1	1.48e-202	0.96482	0.667	0.349	3.62e-198
SLC3A2	4.66e-202	1.19431	0.833	0.676	1.14e-197
H3F3A	7.93e-202	0.837129	0.965	0.93	1.94e-197
IGF2BP2	9.5e-202	0.951468	0.577	0.26	2.32e-197
G3BP2	1.17e-201	1.00281	0.583	0.273	2.86e-197
HLA-B	5.37e-201	-1.85363	0.522	0.861	1.31e-196
RPS11	7.97e-201	0.785884	0.974	0.956	1.95e-196
BRIX1	1.46e-200	1.33162	0.697	0.438	3.56e-196
EEF2	2.1e-200	1.00917	0.905	0.859	5.12e-196
B3GNT5	2.22e-200	1.17768	0.668	0.406	5.43e-196
MYL6	2.42e-199	-0.779618	0.919	0.96	5.92e-195
CD63	7.77e-199	0.90523	0.899	0.839	1.9e-194
UBXN7	9.24e-197	0.870747	0.5	0.191	2.26e-192
F11R	3.51e-196	1.09907	0.683	0.431	8.57e-192
CYSRT1	5.37e-196	-1.50866	0.137	0.649	1.31e-191
DHRS1	6.65e-196	-0.614858	0.145	0.684	1.63e-191
RPS16	1.62e-195	0.809943	0.987	0.975	3.95e-191
ANXA1	1.62e-195	-2.16145	0.834	0.946	3.95e-191
PTBP3	1.77e-195	1.13258	0.75	0.578	4.32e-191
CTNND1	1.86e-195	1.26587	0.744	0.604	4.55e-191
SLPI	2.53e-194	-1.84372	0.624	0.923	6.17e-190
ITGA2	4.81e-194	0.879457	0.525	0.204	1.18e-189
CD74	4.9e-192	-1.86169	0.039	0.533	1.2e-187
SEC62	5.15e-192	1.13047	0.808	0.72	1.26e-187
RPS3	6.4e-192	0.992698	0.986	0.966	1.57e-187
BNIP3	8.65e-191	1.39093	0.817	0.626	2.12e-186
ISG15	1.14e-190	-2.21384	0.272	0.711	2.78e-186
ALDOA	1.35e-190	0.836407	0.952	0.937	3.29e-186
P2RY1	5.07e-190	0.787369	0.416	0.13	1.24e-185
CRABP2	4.32e-189	-1.49128	0.063	0.565	1.06e-184
MDK	4.52e-189	1.21938	0.612	0.309	1.11e-184
EFNA1	3.31e-188	1.17717	0.681	0.426	8.1e-184
SOX2	3.58e-188	1.12693	0.57	0.276	8.74e-184
GAA	3.71e-188	0.787887	0.438	0.147	9.06e-184
IER2	4.5e-188	-1.07129	0.562	0.879	1.1e-183
RPL36	7.21e-188	0.808713	0.994	0.98	1.76e-183
KLK5	8.3e-188	-1.59743	0.007	0.496	2.03e-183
FAM46B	1.37e-186	-0.689752	0.098	0.616	3.34e-182
RPL35	1.62e-186	0.790738	0.991	0.981	3.97e-182
PPP1R14B	3.19e-186	0.81717	0.936	0.876	7.81e-182
S100A12	3.5e-186	-2.2345	0.106	0.608	8.57e-182
MED10	5.71e-186	1.11659	0.756	0.606	1.4e-181
TSHZ2	5.99e-186	0.816157	0.478	0.177	1.46e-181
FXR1	6.46e-186	1.10907	0.709	0.493	1.58e-181
SEMA4B	2.73e-185	1.23158	0.672	0.447	6.66e-181
DUSP1	1.53e-184	-1.17493	0.337	0.8	3.74e-180
MMP10	1.78e-184	1.53814	0.521	0.18	4.36e-180
2023-03-06	3.12e-184	0.898064	0.552	0.261	7.63e-180
PRDX5	2.43e-183	0.792317	0.941	0.905	5.94e-179
IQGAP1	5.89e-183	1.11153	0.792	0.719	1.44e-178
BNIP3L	9.19e-183	1.08443	0.73	0.536	2.25e-178
GABARAPL1	3.17e-182	0.748065	0.444	0.151	7.75e-178
CLIC3	1.12e-181	-1.54497	0.187	0.67	2.73e-177
DLG1	1.21e-181	1.05202	0.646	0.409	2.96e-177
RPL9	1.42e-181	0.744484	0.982	0.966	3.48e-177
ABRACL	2.66e-181	0.972975	0.68	0.403	6.51e-177
DHX36	1.38e-180	1.08478	0.711	0.519	3.37e-176
IFITM3	3.77e-179	-2.08007	0.526	0.848	9.22e-175
C19orf33	1.19e-178	-0.841377	0.707	0.891	2.9e-174
A2ML1	3.82e-178	-0.737146	0.046	0.539	9.34e-174
IL1RAP	4.86e-178	0.645374	0.389	0.118	1.19e-173
IRS2	7.04e-178	0.784271	0.359	0.098	1.72e-173
RPS27	3.42e-177	0.843618	0.989	0.98	8.35e-173
TUBB6	3.89e-177	-0.786221	0.271	0.763	9.52e-173
ITGA5	1.28e-176	0.737964	0.379	0.107	3.12e-172
NPC2	1.96e-176	0.970703	0.845	0.806	4.79e-172
RNF217	2.49e-176	0.900875	0.53	0.241	6.08e-172
C9orf3	1.08e-175	1.00209	0.71	0.435	2.65e-171
TMSB4X	2.63e-175	0.719102	0.988	0.958	6.42e-171
TGM1	4.03e-175	-1.09672	0.096	0.581	9.86e-171
CCNL1	9.67e-175	1.2551	0.707	0.495	2.36e-170
B4GALT5	2.2e-174	0.754946	0.398	0.126	5.38e-170
GJB2	1.14e-173	-1.35095	0.619	0.891	2.79e-169
RPS7	1.71e-173	0.749455	0.982	0.96	4.17e-169
PTPRF	1.11e-172	1.08541	0.686	0.493	2.71e-168
RPL12	1.86e-171	0.818481	0.994	0.972	4.55e-167
ENO1	2.8e-171	0.915644	0.954	0.933	6.85e-167
TMEM158	1.47e-170	0.665368	0.36	0.102	3.59e-166
KRT1	6.36e-170	-3.16523	0.066	0.527	1.55e-165
GAMT	2.2e-169	0.765152	0.442	0.16	5.39e-165
EPSTI1	3.31e-169	-0.692247	0.018	0.479	8.1e-165
NSG1	1.56e-168	-0.592387	0.088	0.58	3.8e-164
TMEM40	2.96e-168	-0.902714	0.293	0.739	7.24e-164
TUBA4A	1.05e-167	-1.19831	0.647	0.895	2.56e-163
TARS	4.43e-167	1.1229	0.734	0.602	1.08e-162
LDHA	7.9e-167	0.984756	0.964	0.931	1.93e-162
MAL2	1.71e-166	1.2511	0.91	0.83	4.18e-162
S100A11	1.82e-165	-0.608615	0.994	0.993	4.44e-161
MX1	3.12e-165	-1.10965	0.081	0.536	7.62e-161
RPL8	1.13e-164	0.687715	0.995	0.986	2.77e-160
SDCBP	2.49e-163	0.98388	0.647	0.399	6.09e-159
DSC3	5.35e-163	1.14537	0.809	0.731	1.31e-158
RNF13	6.69e-163	0.993511	0.61	0.369	1.64e-158
KLK7	1.17e-162	-1.19788	0.025	0.479	2.86e-158
MIR4458HG	2.04e-162	1.10277	0.609	0.372	4.99e-158
SCAND1	2.12e-162	0.885366	0.843	0.806	5.18e-158
UBE2H	1.41e-161	0.997207	0.679	0.479	3.44e-157
RAB14	6.32e-161	1.01638	0.746	0.662	1.54e-156
PLAU	7.4e-161	0.971973	0.577	0.27	1.81e-156
RPS15	1.38e-160	0.670083	0.989	0.981	3.38e-156
TRMT112	7.43e-160	0.774563	0.886	0.837	1.82e-155
SPRR3	8.09e-160	-4.73546	0.076	0.529	1.98e-155
HLA-DRB1	3.24e-159	-1.37609	0.029	0.467	7.92e-155
KCNK1	6.54e-159	1.14178	0.584	0.335	1.6e-154
TMEM123	1.02e-158	0.992779	0.71	0.56	2.5e-154
LYNX1	5.21e-158	-1.29058	0.193	0.659	1.27e-153
NCBP2	1.04e-157	1.04241	0.672	0.477	2.53e-153
KRT75	1.28e-157	-2.09255	0.008	0.442	3.13e-153
CDKN2D	7.79e-157	0.851435	0.513	0.247	1.9e-152
CARHSP1	6.31e-156	-1.00705	0.557	0.867	1.54e-151
RNF168	1.51e-155	0.808626	0.481	0.212	3.7e-151
PGF	2.8e-155	1.00978	0.512	0.23	6.85e-151
CLEC2B	4.44e-155	1.42484	0.645	0.368	1.08e-150
SLC38A2	6.04e-155	1.18705	0.78	0.666	1.48e-150
PI3	1.19e-154	-2.88038	0.32	0.694	2.9e-150
NDUFB5	1.72e-154	0.928644	0.747	0.648	4.2e-150
IRF6	2.7e-154	1.16538	0.696	0.522	6.6e-150
B4GALT4	4.98e-154	0.7856	0.389	0.134	1.22e-149
FAM84A	1.1e-152	1.0398	0.609	0.348	2.68e-148
CDKN2B	1.79e-152	1.19689	0.704	0.528	4.38e-148
NHP2	4.06e-152	-0.656099	0.254	0.724	9.92e-148
CTNNBIP1	5.99e-152	-0.974928	0.552	0.845	1.46e-147
C10orf99	8.95e-152	-1.56955	0.356	0.736	2.19e-147
PDCD10	1.02e-151	0.915382	0.776	0.705	2.5e-147
CTSB	1.29e-151	1.12249	0.805	0.773	3.14e-147
ARPP19	1.91e-151	0.952717	0.704	0.576	4.66e-147
PRELID1	3.26e-151	-0.752792	0.566	0.861	7.97e-147
PTHLH	5.47e-151	0.988456	0.666	0.342	1.34e-146
CYSTM1	7.56e-151	0.691745	0.476	0.204	1.85e-146
PITX1	1.05e-149	-1.15676	0.44	0.811	2.57e-145
NAV1	1.27e-149	0.765548	0.441	0.179	3.11e-145
ZFAND5	7.94e-149	1.02715	0.7	0.538	1.94e-144
DSG3	7.98e-149	1.16684	0.845	0.817	1.95e-144
CSTB	2e-148	-1.98802	0.949	0.968	4.9e-144
CD164	4.84e-148	0.916984	0.725	0.619	1.18e-143
SERPINB6	1.28e-147	-0.589899	0.214	0.684	3.13e-143
FAM162A	3.2e-147	1.11407	0.849	0.798	7.82e-143
SDR16C5	3.21e-147	-0.649673	0.223	0.693	7.85e-143
CALML5	4.09e-147	-1.63821	0.179	0.64	1e-142
CLU	7.11e-147	0.743789	0.472	0.194	1.74e-142
SLC25A5	2.26e-146	0.818768	0.908	0.838	5.52e-142
HIST3H2A	2.8e-146	0.897038	0.515	0.25	6.84e-142
PFN2	5.09e-146	0.856326	0.538	0.26	1.24e-141
KLK12	6.26e-146	-1.17107	0.013	0.429	1.53e-141
ITM2B	4.71e-145	0.765761	0.96	0.931	1.15e-140
SELT	8.54e-145	0.870864	0.755	0.692	2.09e-140
COMMD6	1.17e-144	0.866548	0.844	0.795	2.85e-140
UQCRQ	1.2e-144	-0.721509	0.672	0.883	2.94e-140
TXN	1.27e-144	0.690262	0.994	0.949	3.1e-140
SET	2.91e-144	0.859962	0.853	0.764	7.11e-140
PLIN3	3.08e-144	-0.658793	0.368	0.801	7.52e-140
LINC00493	5.41e-144	0.795225	0.81	0.762	1.32e-139
PHB	3.04e-143	-0.775845	0.289	0.731	7.44e-139
FYTTD1	3.71e-143	1.01214	0.676	0.538	9.06e-139
PTGR1	4.14e-143	1.30754	0.742	0.556	1.01e-138
MT1E	1.25e-142	-1.1348	0.001	0.404	3.06e-138
COX8A	1.71e-142	0.709215	0.918	0.887	4.18e-138
HNRNPK	2.21e-142	0.778467	0.841	0.808	5.39e-138
PROS1	2.4e-142	0.614166	0.326	0.098	5.87e-138
CST6	6.02e-142	-1.17631	0.126	0.569	1.47e-137
GPC1	2.41e-141	0.992287	0.617	0.416	5.9e-137
UBXN1	2.97e-141	0.850837	0.789	0.751	7.25e-137
SIPA1	3.99e-141	0.72156	0.5	0.248	9.75e-137
CERS6	6.94e-141	0.735601	0.436	0.184	1.7e-136
PRSS3	8.96e-141	-0.640882	0.053	0.48	2.19e-136
DVL3	3.03e-140	0.753172	0.507	0.257	7.4e-136
XAF1	3.06e-140	-0.665042	0.029	0.438	7.49e-136
TSC22D1	3.73e-140	1.10406	0.645	0.421	9.11e-136
SYNGR2	1.58e-139	0.940677	0.751	0.686	3.86e-135
GPX3	2.6e-139	-0.829091	0.006	0.403	6.36e-135
BRD9	1.26e-138	0.955428	0.608	0.398	3.07e-134
SERINC3	4.13e-138	0.933288	0.679	0.533	1.01e-133
NFIL3	5.74e-138	0.928631	0.477	0.225	1.4e-133
IMPA2	1.68e-137	-0.61762	0.248	0.703	4.1e-133
LPP	6.77e-137	0.831264	0.5	0.254	1.66e-132
IGFL1	1.1e-135	-1.60013	0.028	0.426	2.68e-131
CNIH4	2.54e-135	0.914166	0.741	0.678	6.22e-131
MBNL1	8.28e-135	0.828867	0.623	0.43	2.02e-130
SSFA2	3.22e-133	0.940453	0.596	0.39	7.87e-129
SH3YL1	3.87e-133	0.903216	0.612	0.424	9.47e-129
TMEM59	1.16e-132	0.756769	0.826	0.808	2.84e-128
CTSH	7.84e-132	0.792056	0.484	0.238	1.92e-127
PRRG4	8.26e-132	1.0266	0.771	0.721	2.02e-127
RPL39	8.58e-132	0.61063	0.995	0.985	2.1e-127
LINC01503	8.99e-132	0.647801	0.387	0.149	2.2e-127
CD9	4.32e-131	0.730492	0.928	0.902	1.05e-126
SEC11A	1.77e-130	0.790683	0.782	0.742	4.33e-126
MYL12B	1.95e-130	-0.599618	0.871	0.933	4.76e-126
RPL22	3.11e-130	0.648949	0.982	0.959	7.6e-126
SYF2	6.48e-130	0.88685	0.759	0.707	1.59e-125
PSME2	7.2e-130	-0.990702	0.332	0.719	1.76e-125
KRT4	1.11e-129	-2.89896	0.006	0.383	2.7e-125
MZT2B	4.87e-129	0.77201	0.881	0.84	1.19e-124
AHR	1.2e-128	0.682024	0.429	0.185	2.94e-124
EIF2S2	9.4e-128	0.70734	0.885	0.859	2.3e-123
TMEM165	1.38e-127	0.954668	0.683	0.57	3.38e-123
LPCAT2	2.19e-127	0.634268	0.428	0.187	5.35e-123
YWHAQ	5.45e-127	0.763018	0.853	0.851	1.33e-122
LAMB3	8.94e-127	0.79664	0.546	0.256	2.18e-122
TMEM132A	9.84e-127	0.717599	0.417	0.173	2.4e-122
DEFB4A	1.39e-126	-2.61476	0	0.369	3.39e-122
GADD45B	2.15e-126	-0.88042	0.18	0.6	5.26e-122
NAA10	3.13e-126	-0.606126	0.285	0.716	7.64e-122
OCIAD2	5.06e-126	0.836546	0.804	0.68	1.24e-121
GNA13	9.51e-126	0.633583	0.362	0.133	2.32e-121
REL	1.54e-125	0.845354	0.516	0.276	3.77e-121
PTPRK	2.59e-125	0.625707	0.389	0.155	6.34e-121
PPP2R5A	4.73e-125	0.897489	0.568	0.372	1.16e-120
H2AFJ	8.98e-125	-0.914454	0.637	0.892	2.2e-120
MAP3K2	1.14e-124	0.759969	0.486	0.25	2.79e-120
TPD52L1	3.52e-124	0.912814	0.745	0.681	8.6e-120
GLTSCR2	5.13e-124	0.922807	0.732	0.66	1.25e-119
HMOX2	7.22e-124	-0.622388	0.323	0.743	1.76e-119
IVNS1ABP	7.88e-124	0.653911	0.479	0.23	1.93e-119
MAP3K13	1.14e-123	0.979263	0.712	0.661	2.79e-119
MTPN	2.12e-123	0.832811	0.81	0.798	5.19e-119
NME1	3.01e-123	-0.769206	0.365	0.747	7.36e-119
RTN3	3.2e-123	0.837545	0.687	0.586	7.81e-119
SSR3	1.95e-122	0.832435	0.793	0.765	4.77e-118
AGPAT2	7.09e-122	0.942354	0.668	0.554	1.73e-117
IL1RN	2.05e-121	-1.00347	0.38	0.749	5e-117
LGALS7	2.87e-121	-1.71557	0.054	0.419	7.02e-117
EIF2A	7.36e-121	0.921097	0.62	0.474	1.8e-116
ARPC3	1.03e-120	0.730366	0.905	0.884	2.52e-116
WNT7B	1.23e-120	0.738236	0.526	0.296	3.02e-116
PHLDB2	1.3e-120	0.671946	0.392	0.159	3.18e-116
TPPP3	1.82e-120	-0.803271	0.018	0.382	4.45e-116
MIB2	2.16e-120	0.95846	0.614	0.437	5.28e-116
RSF1	3.15e-120	0.797811	0.581	0.384	7.7e-116
CPNE1	6.53e-120	0.885619	0.674	0.512	1.6e-115
NOTCH3	1.52e-119	0.846012	0.561	0.363	3.73e-115
NRIP1	2.77e-119	0.911991	0.619	0.447	6.77e-115
CUTA	7.68e-119	-0.629688	0.303	0.727	1.88e-114
PTK2	2.02e-118	0.738017	0.501	0.272	4.95e-114
MEF2A	4.13e-118	0.748188	0.507	0.29	1.01e-113
STAT1	8.5e-118	-0.609942	0.208	0.621	2.08e-113
RAD23B	1.3e-117	0.88355	0.671	0.582	3.17e-113
SPRR2G	3e-117	-2.99715	0.011	0.365	7.34e-113
THBD	9.83e-117	0.875152	0.55	0.327	2.4e-112
MXI1	1.07e-116	0.807812	0.493	0.272	2.62e-112
C20orf24	2.26e-116	0.907887	0.782	0.753	5.53e-112
SAT1	7.13e-116	0.836741	0.897	0.821	1.74e-111
PGK1	7.94e-116	0.779057	0.876	0.852	1.94e-111
SLURP1	8.54e-116	-2.16048	0.089	0.472	2.09e-111
KIF16B	2.21e-115	0.635274	0.412	0.186	5.4e-111
POLR2H	2.49e-115	0.778999	0.609	0.438	6.08e-111
RIOK3	6.79e-115	0.859697	0.715	0.658	1.66e-110
SIAH2	2.44e-114	1.00476	0.577	0.408	5.95e-110
LY6G6C	3.03e-113	-0.591828	0.052	0.422	7.4e-109
AAK1	3.18e-113	0.81061	0.584	0.413	7.77e-109
RPL31	1.04e-112	0.669068	0.918	0.909	2.54e-108
SC5D	1.39e-112	0.943258	0.527	0.334	3.39e-108
OPA1	1.47e-112	0.595602	0.404	0.183	3.59e-108
GRSF1	2.07e-112	0.850148	0.575	0.415	5.06e-108
CTSV	4.04e-112	0.863136	0.486	0.24	9.88e-108
ACTN4	5.55e-112	0.766762	0.795	0.763	1.36e-107
LAMP2	7.4e-112	0.871487	0.73	0.706	1.81e-107
UBE2L6	9.32e-112	-0.597936	0.133	0.515	2.28e-107
CLDND1	1.08e-111	0.857109	0.578	0.405	2.64e-107
DPP7	1.53e-111	0.769965	0.537	0.333	3.74e-107
PRRC2B	3.89e-111	0.679812	0.438	0.216	9.5e-107
SLC1A5	7.52e-111	0.789341	0.502	0.278	1.84e-106
PCBP2	2.02e-110	0.755635	0.751	0.725	4.93e-106
PHIP	4.25e-110	0.775607	0.483	0.271	1.04e-105
HLA-DPA1	4.33e-110	-0.749354	0.016	0.355	1.06e-105
LYPD5	7.6e-110	-0.776856	0.006	0.339	1.86e-105
SOX4	7.84e-110	1.21665	0.607	0.416	1.92e-105
HLA-DQB1	1.55e-109	-0.620265	0.013	0.35	3.8e-105
SUN1	1.75e-109	0.747356	0.49	0.274	4.28e-105
CA2	4.55e-109	-0.792656	0.014	0.352	1.11e-104
LRRC8A	1.98e-108	1.03215	0.599	0.447	4.84e-104
CD109	2.22e-108	0.753831	0.437	0.218	5.43e-104
ACTG1	5.02e-108	0.608632	0.982	0.975	1.23e-103
NEDD8	2.11e-107	-0.5918	0.689	0.879	5.15e-103
AKR1B10	2.27e-107	1.07837	0.755	0.497	5.56e-103
ERGIC3	3.02e-107	0.813918	0.697	0.639	7.37e-103
AP2M1	3.57e-107	0.852012	0.77	0.749	8.72e-103
HM13	5.14e-107	0.919002	0.758	0.761	1.26e-102
RNF145	5.4e-107	0.856873	0.665	0.585	1.32e-102
LYPD3	8.78e-107	-0.931997	0.595	0.825	2.15e-102
NENF	1.22e-106	0.799749	0.698	0.617	2.98e-102
SERPINE2	1.35e-106	0.613074	0.458	0.208	3.29e-102
CORO1B	2.28e-106	0.776684	0.635	0.509	5.57e-102
MAGEF1	4.46e-106	0.768684	0.517	0.324	1.09e-101
DYNLT3	4.53e-106	1.03934	0.722	0.666	1.11e-101
IFI44L	6.14e-106	-0.586541	0.017	0.348	1.5e-101
TGM3	1.44e-105	-1.72617	0.006	0.331	3.51e-101
RAB25	4.44e-105	-0.705981	0.564	0.808	1.09e-100
YTHDC1	7.37e-105	0.974605	0.573	0.42	1.8e-100
TMTC3	1.08e-104	0.63096	0.412	0.198	2.63e-100
HLA-C	1.74e-104	-0.924019	0.676	0.879	4.25e-100
ADM	4.45e-104	1.74322	0.66	0.504	1.09e-99
USO1	7.79e-104	0.826129	0.561	0.41	1.9e-99
TKT	1.56e-103	0.853436	0.745	0.641	3.82e-99
RPL3	1.59e-103	0.589367	0.974	0.965	3.89e-99
SLC38A1	2.62e-103	0.782104	0.548	0.365	6.41e-99
MIR210HG	3.14e-103	0.757531	0.476	0.271	7.66e-99
CAV2	5.07e-103	0.797032	0.674	0.536	1.24e-98
IFIT1	8.7e-103	-0.683843	0.047	0.39	2.13e-98
PCBP1	9.19e-103	0.685362	0.852	0.844	2.25e-98
DRAP1	9.39e-103	-0.62856	0.681	0.872	2.29e-98
MYO10	1.66e-102	0.63931	0.45	0.233	4.05e-98
ATP5G1	5.74e-102	-0.666038	0.482	0.791	1.4e-97
SON	6.38e-102	0.79261	0.729	0.702	1.56e-97
SPCS2	2.78e-101	0.691072	0.825	0.81	6.8e-97
DAZAP2	5.69e-101	0.802764	0.657	0.587	1.39e-96
PAIP1	6.2e-101	0.752538	0.62	0.501	1.51e-96
EEF1A1	6.78e-101	0.678197	0.988	0.986	1.66e-96
RAD9A	7.53e-101	0.625305	0.371	0.163	1.84e-96
TPD52	1.21e-100	0.843468	0.642	0.55	2.96e-96
RPL26	2.49e-100	0.606656	0.979	0.966	6.09e-96
GBP1	3.39e-100	-0.665812	0.048	0.382	8.27e-96
ATP2A2	4.11e-100	0.822	0.599	0.468	1e-95
TMEM179B	5.59e-100	0.777873	0.689	0.633	1.37e-95
COPB2	6.2e-100	0.851273	0.624	0.539	1.51e-95
LAMTOR4	9.91e-100	0.768654	0.748	0.721	2.42e-95
MGST1	1.04e-99	0.681179	0.772	0.474	2.54e-95
ZNF292	1.19e-99	0.749848	0.477	0.28	2.91e-95
SPON2	1.76e-99	0.710155	0.513	0.286	4.3e-95
P4HA2	3.24e-99	0.63994	0.471	0.256	7.93e-95
IRX2	3.86e-99	0.631228	0.372	0.164	9.44e-95
S100A2	6.49e-99	-1.50002	0.938	0.969	1.59e-94
VEGFB	3.52e-98	0.802132	0.631	0.518	8.61e-94
LTBP3	4.35e-98	0.857976	0.527	0.352	1.06e-93
CTSL	1.12e-97	-0.760977	0.064	0.396	2.74e-93
PRR9	2.86e-97	-2.92912	0.006	0.311	7e-93
PTPN1	3.42e-97	0.843955	0.566	0.415	8.35e-93
MKRN1	1.46e-96	0.745217	0.502	0.322	3.58e-92
RHOC	7.06e-96	0.709873	0.621	0.414	1.73e-91
NET1	2.21e-95	0.845825	0.56	0.398	5.41e-91
CCDC50	2.92e-95	0.613415	0.407	0.2	7.13e-91
PSMB8	4.45e-95	-0.661445	0.216	0.574	1.09e-90
KRT78	8.27e-94	-0.93897	0.005	0.301	2.02e-89
C9orf16	2.5e-93	0.885414	0.826	0.835	6.1e-89
SQSTM1	2.63e-93	0.694453	0.744	0.712	6.43e-89
CARD19	3.12e-93	0.65295	0.456	0.259	7.63e-89
BAD	5.5e-93	0.775257	0.65	0.565	1.34e-88
FAM126A	1.01e-92	0.585193	0.414	0.215	2.46e-88
ELF1	1.04e-92	0.830797	0.555	0.419	2.54e-88
LAD1	1.18e-92	-0.650011	0.622	0.857	2.87e-88
SKIL	1.32e-92	0.846712	0.514	0.336	3.24e-88
PA2G4	2.39e-92	-0.886345	0.621	0.846	5.85e-88
CAV1	2.62e-92	0.652128	0.616	0.37	6.39e-88
PSMB9	2.72e-92	-0.753247	0.07	0.39	6.64e-88
PRSS27	2.81e-92	-0.628209	0.018	0.322	6.86e-88
OTULIN	6.36e-92	0.70818	0.519	0.35	1.55e-87
RALGDS	7.73e-92	0.602621	0.417	0.218	1.89e-87
RDH10	1.34e-91	0.644796	0.34	0.144	3.28e-87
APRT	1.74e-91	-0.661899	0.655	0.848	4.24e-87
ATP13A3	1.77e-91	0.605756	0.407	0.205	4.33e-87
RAB38	2.59e-91	0.787898	0.709	0.677	6.33e-87
ZFR	3.09e-91	0.747568	0.524	0.362	7.56e-87
HK2	3.25e-91	0.958955	0.387	0.187	7.93e-87
CA12	3.32e-91	0.770836	0.529	0.356	8.11e-87
TYMP	3.94e-91	-0.785289	0.825	0.902	9.62e-87
FNBP4	9.24e-91	0.69125	0.507	0.336	2.26e-86
MANBAL	1.05e-90	0.804324	0.573	0.445	2.56e-86
PLTP	5.57e-90	0.719248	0.392	0.185	1.36e-85
LCE3D	6.79e-90	-2.58854	0.012	0.305	1.66e-85
SERPINB2	7.22e-90	-0.670215	0.028	0.332	1.76e-85
ARF1	8.05e-90	0.645829	0.802	0.818	1.97e-85
TMEM109	1.37e-89	0.716076	0.496	0.324	3.34e-85
PRKCI	1.59e-89	0.678349	0.463	0.279	3.89e-85
PKP3	3.9e-89	-0.589122	0.618	0.846	9.52e-85
CBR1	4.74e-89	1.09464	0.735	0.652	1.16e-84
REEP4	2.17e-88	0.761714	0.526	0.379	5.29e-84
PCIF1	2.2e-88	0.601441	0.402	0.209	5.38e-84
STOM	2.45e-88	0.711504	0.524	0.355	5.98e-84
DDT	2.72e-88	0.62101	0.833	0.825	6.64e-84
WWTR1	6.22e-87	0.665467	0.436	0.248	1.52e-82
ANXA4	7.64e-87	0.723172	0.628	0.519	1.87e-82
ST14	9.66e-87	0.889975	0.571	0.442	2.36e-82
DCUN1D1	1.17e-86	0.684127	0.515	0.364	2.85e-82
PAWR	1.48e-86	0.729315	0.62	0.528	3.61e-82
ARL8A	8.28e-86	0.730731	0.48	0.311	2.02e-81
RDX	8.78e-86	0.791016	0.664	0.623	2.15e-81
CTSD	9.98e-86	0.633638	0.843	0.822	2.44e-81
LIMA1	1.24e-85	0.660666	0.71	0.542	3.03e-81
ABHD17C	3.86e-85	0.740146	0.487	0.32	9.44e-81
PSAP	9.28e-85	0.702144	0.704	0.674	2.27e-80
PMEPA1	1.24e-84	0.69552	0.514	0.299	3.02e-80
CIRBP	2.69e-84	0.636815	0.75	0.757	6.57e-80
PHLDA1	1.22e-83	-0.644009	0.215	0.554	2.99e-79
MAL	5.94e-83	-2.09273	0.015	0.287	1.45e-78
UBE2G1	6.13e-83	0.868689	0.579	0.48	1.5e-78
EEF1B2	6.33e-83	-0.79415	0.783	0.896	1.55e-78
MT2A	7.68e-83	-2.07682	0.364	0.704	1.88e-78
ITGB1	2.59e-82	0.597369	0.596	0.393	6.34e-78
LY6D	1.66e-81	-1.39541	0.776	0.876	4.05e-77
EIF3M	2.22e-81	0.697102	0.745	0.726	5.44e-77
CCT3	4.24e-81	-0.609792	0.463	0.769	1.04e-76
FOSL2	4.59e-81	0.774583	0.554	0.429	1.12e-76
TM2D1	6.83e-81	0.669121	0.479	0.319	1.67e-76
UXT	1.38e-80	0.621951	0.698	0.667	3.38e-76
RAB22A	1.98e-80	0.758069	0.62	0.58	4.83e-76
KDELR2	2.66e-80	0.730876	0.739	0.765	6.5e-76
CDSN	4.84e-80	-1.91611	0.006	0.268	1.18e-75
OSTF1	6.25e-80	0.789825	0.618	0.555	1.53e-75
ETS2	1.66e-79	0.783425	0.616	0.506	4.05e-75
SSNA1	1.87e-79	0.708225	0.697	0.672	4.58e-75
BAG1	3.63e-79	0.793266	0.681	0.644	8.87e-75
GNB1	4.83e-79	0.638221	0.661	0.605	1.18e-74
H1F0	8.87e-79	0.724955	0.568	0.406	2.17e-74
ENDOD1	1.07e-78	0.88762	0.576	0.476	2.61e-74
EPCAM	9.77e-78	0.721349	0.535	0.364	2.39e-73
DERL1	1e-77	0.675264	0.626	0.57	2.45e-73
RRAD	1.12e-77	-0.72857	0.071	0.36	2.75e-73
DSP	1.32e-77	-0.846273	0.839	0.905	3.22e-73
PGAM1	1.91e-77	0.629762	0.871	0.871	4.66e-73
DBP	1.94e-77	0.63901	0.346	0.168	4.75e-73
ACTB	3.26e-77	-0.760622	0.964	0.975	7.97e-73
CCT5	1.49e-76	0.687072	0.777	0.721	3.65e-72
TIPARP	1.87e-76	0.754892	0.429	0.256	4.58e-72
FAM89B	5.7e-76	0.708546	0.683	0.666	1.39e-71
GNB2L1	8.31e-76	-0.626513	0.89	0.949	2.03e-71
C9orf78	9.04e-76	0.658511	0.574	0.482	2.21e-71
RALY	1.01e-75	0.660005	0.664	0.619	2.46e-71
KLF5	1.93e-75	0.811536	0.741	0.744	4.72e-71
SPRR2B	2.39e-75	-2.0927	0.013	0.268	5.85e-71
PGD	5.68e-75	0.784542	0.551	0.407	1.39e-70
ERP29	8.4e-75	0.618146	0.731	0.71	2.05e-70
ITGAV	1.21e-74	0.671458	0.447	0.272	2.97e-70
IGFL2	1.34e-74	-0.639266	0.076	0.358	3.28e-70
BID	1.61e-74	0.658641	0.404	0.226	3.92e-70
BICD2	8.38e-74	0.74578	0.632	0.572	2.05e-69
VIMP	1.38e-73	0.679672	0.754	0.75	3.38e-69
RP11-356J5.12	1.64e-73	0.595858	0.312	0.14	4e-69
MORF4L1	1.79e-73	0.588141	0.728	0.738	4.38e-69
FAM49B	1.91e-73	0.643543	0.622	0.519	4.68e-69
ZBTB43	1.95e-73	0.730725	0.471	0.318	4.77e-69
EPHB3	2.28e-73	0.86092	0.477	0.317	5.57e-69
CRB3	4.28e-73	0.828563	0.511	0.378	1.05e-68
RBP1	4.6e-73	-1.09286	0.411	0.66	1.13e-68
MT-CO2	7.99e-73	-0.588512	0.965	0.936	1.95e-68
TAX1BP1	8.45e-73	0.60658	0.714	0.717	2.06e-68
CRNN	1.04e-72	-2.26236	0.003	0.243	2.53e-68
OSER1	2.28e-72	0.740434	0.512	0.384	5.58e-68
IFIT3	2.93e-72	-0.592982	0.043	0.309	7.16e-68
ALDH3A1	1.13e-71	0.983389	0.483	0.295	2.77e-67
HN1	1.31e-71	-0.588514	0.793	0.89	3.21e-67
OXR1	1.34e-71	0.616165	0.439	0.282	3.26e-67
FRMD6	1.07e-70	0.744448	0.551	0.448	2.63e-66
TES	1.73e-70	0.665911	0.492	0.345	4.22e-66
LAPTM4A	2.62e-70	0.65636	0.791	0.793	6.41e-66
AC090498.1	4.52e-70	0.593358	0.681	0.631	1.1e-65
MAPRE1	9.79e-70	0.704969	0.611	0.571	2.39e-65
KRT8	1.38e-69	0.755426	0.502	0.346	3.38e-65
LEPROT	2.03e-69	0.707166	0.657	0.641	4.96e-65
GMPS	2.05e-69	0.629179	0.463	0.311	5.01e-65
CAPZA2	2.42e-69	0.720042	0.604	0.561	5.92e-65
CEBPG	2.11e-68	0.734454	0.538	0.444	5.17e-64
FAM102A	2.39e-68	0.609753	0.397	0.234	5.84e-64
CDK5RAP2	2.52e-68	0.643021	0.283	0.124	6.17e-64
SERINC1	5.56e-68	0.667661	0.524	0.415	1.36e-63
LSM8	9.13e-68	0.595518	0.577	0.47	2.23e-63
VMP1	1.31e-67	0.907533	0.713	0.706	3.2e-63
RNF114	1.57e-67	0.659145	0.535	0.423	3.83e-63
ATP11B	1.74e-67	0.640359	0.466	0.322	4.26e-63
HOOK2	2.34e-67	0.667765	0.5	0.385	5.72e-63
SDC4	2.48e-67	0.709553	0.649	0.574	6.07e-63
SSH2	2.88e-67	0.591858	0.38	0.221	7.04e-63
STAU1	1.07e-66	0.645198	0.67	0.652	2.62e-62
FAM57A	1.85e-66	0.643875	0.413	0.258	4.53e-62
SYTL1	2.32e-66	0.703908	0.607	0.57	5.66e-62
NAMPT	7.21e-66	0.827496	0.621	0.585	1.76e-61
RALA	1.2e-65	0.721558	0.733	0.767	2.94e-61
CUX1	1.33e-65	0.705155	0.524	0.426	3.25e-61
NDUFA4L2	1.53e-65	-0.74399	0.113	0.389	3.74e-61
SENP5	3.38e-65	0.608356	0.399	0.244	8.26e-61
PPP1CB	6.54e-65	0.605359	0.758	0.767	1.6e-60
MT-ND3	1e-64	0.617715	0.939	0.904	2.45e-60
RPL22L1	1.2e-64	0.693288	0.787	0.709	2.94e-60
BIRC2	2.71e-64	0.688951	0.526	0.425	6.62e-60
MORC3	2.77e-64	0.603778	0.421	0.277	6.77e-60
NUCKS1	6.53e-64	0.651538	0.708	0.68	1.6e-59
PLD1	9.32e-64	0.678149	0.436	0.297	2.28e-59
LY6K	1.16e-63	-0.634062	0.27	0.559	2.84e-59
SPINK7	1.9e-63	-2.41842	0.011	0.232	4.64e-59
ABI1	4.84e-63	0.677277	0.536	0.458	1.18e-58
KPNA4	8.33e-63	0.667873	0.589	0.529	2.04e-58
GSN	1.88e-62	0.596721	0.733	0.716	4.6e-58
S100A7A	2.19e-62	-0.612262	0.006	0.221	5.36e-58
COX17	2.26e-62	0.666615	0.73	0.762	5.52e-58
TLE4	6.43e-62	0.644445	0.464	0.331	1.57e-57
ID1	7.44e-62	1.11485	0.797	0.775	1.82e-57
U2SURP	9.76e-62	0.640885	0.593	0.532	2.39e-57
C1orf106	1.02e-61	0.662723	0.477	0.36	2.48e-57
PVRL4	1.08e-61	0.750953	0.572	0.507	2.65e-57
TRA2B	3.85e-61	0.787156	0.61	0.559	9.4e-57
LY6E	5.58e-61	-1.01058	0.506	0.755	1.36e-56
PHF20	7.01e-61	0.612803	0.479	0.356	1.71e-56
DNAJB6	7.79e-61	0.590765	0.782	0.809	1.9e-56
ABHD12	2.78e-60	0.606047	0.458	0.329	6.78e-56
RP11-54H7.4	6.12e-60	-0.593537	0.187	0.461	1.5e-55
KRAS	8.56e-60	0.665753	0.543	0.473	2.09e-55
PNRC1	1.75e-59	0.665525	0.738	0.733	4.27e-55
HILPDA	3.03e-59	0.96474	0.397	0.237	7.4e-55
RHCG	3.31e-59	-1.14348	0.4	0.66	8.1e-55
NINJ1	7.59e-59	0.75495	0.315	0.16	1.85e-54
CALM2	1.68e-58	-0.770371	0.648	0.857	4.09e-54
SLK	2.13e-58	0.732657	0.576	0.531	5.21e-54
SYNE2	8e-58	0.599451	0.499	0.365	1.96e-53
UPP1	2.86e-57	-1.03439	0.479	0.715	7e-53
BCL2L1	5.19e-57	0.695751	0.493	0.376	1.27e-52
YAP1	5.81e-57	0.696444	0.51	0.418	1.42e-52
RB1CC1	7.34e-57	0.605701	0.511	0.411	1.79e-52
PLS3	1.16e-56	0.692672	0.683	0.702	2.84e-52
WASF2	1.79e-56	0.633326	0.734	0.774	4.39e-52
PAFAH1B2	1.91e-56	0.607374	0.45	0.32	4.68e-52
RPS10	1.94e-56	-0.847749	0.852	0.93	4.75e-52
TPM2	2.4e-56	-0.836108	0.018	0.224	5.86e-52
STK24	3.47e-56	0.667038	0.603	0.59	8.49e-52
DCUN1D5	4.93e-56	0.635778	0.653	0.615	1.2e-51
CENPW	6.91e-56	0.769965	0.35	0.185	1.69e-51
HP1BP3	9.93e-56	0.640297	0.596	0.563	2.43e-51
MAF1	1.77e-54	0.618678	0.61	0.586	4.32e-50
FAM114A1	2.93e-54	0.615641	0.5	0.418	7.15e-50
EIF4B	3.96e-54	0.656303	0.607	0.596	9.67e-50
ARHGAP32	5.79e-54	0.607361	0.424	0.3	1.41e-49
UGCG	6.68e-54	0.779596	0.487	0.365	1.63e-49
PAK1	1.1e-53	0.593016	0.465	0.355	2.7e-49
UBQLN1	2.22e-53	0.627286	0.508	0.436	5.42e-49
MPZL2	3.05e-53	0.738001	0.707	0.665	7.45e-49
GBP6	1.31e-52	-0.760404	0.259	0.49	3.19e-48
TMEM14A	1.7e-52	0.643211	0.472	0.366	4.15e-48
RHOD	4.87e-52	-0.664795	0.649	0.844	1.19e-47
PCYT1A	1.01e-51	0.639715	0.531	0.472	2.46e-47
UBE2R2	1.15e-51	0.594704	0.596	0.58	2.81e-47
AKAP9	1.4e-51	0.637128	0.556	0.515	3.42e-47
KMT2E	4.34e-51	0.612761	0.441	0.331	1.06e-46
GOLGB1	4.61e-51	0.706486	0.552	0.513	1.13e-46
MRPS30	7.67e-51	0.588101	0.442	0.334	1.88e-46
SDC1	8.08e-51	0.604863	0.823	0.835	1.98e-46
ZCRB1	1.55e-50	0.587577	0.632	0.643	3.78e-46
DERA	1.76e-50	0.632627	0.512	0.448	4.3e-46
PPP1R14C	1.92e-50	0.662404	0.569	0.519	4.69e-46
ZNF655	2.33e-50	0.620021	0.498	0.425	5.7e-46
LCE3E	4.42e-50	-1.50073	0.01	0.191	1.08e-45
CHMP4B	1.47e-49	0.659347	0.596	0.603	3.58e-45
KRT10	3.14e-49	-0.690827	0.897	0.879	7.67e-45
MAPK6	8.6e-49	0.619595	0.611	0.586	2.1e-44
IRF2BP2	1.07e-48	0.667023	0.557	0.524	2.61e-44
HSPA5	1.17e-48	0.653464	0.705	0.719	2.87e-44
BROX	1.56e-48	0.616002	0.449	0.351	3.82e-44
IGFBP6	3.72e-48	-1.36083	0.238	0.458	9.09e-44
UFM1	8.57e-48	0.648968	0.596	0.611	2.09e-43
KCMF1	1.58e-47	0.764176	0.595	0.616	3.85e-43
CYHR1	2.99e-47	0.601581	0.543	0.507	7.31e-43
RNF187	1.11e-46	0.601536	0.638	0.671	2.71e-42
SNHG19	1.3e-46	0.661702	0.479	0.383	3.19e-42
ZFAND6	1.32e-46	0.657728	0.55	0.532	3.24e-42
KLK6	2.59e-46	-0.790516	0.02	0.197	6.32e-42
MACF1	2.74e-46	0.59123	0.611	0.567	6.69e-42
NR1D1	3.82e-46	0.808899	0.322	0.192	9.34e-42
APH1A	4.46e-46	0.621173	0.562	0.55	1.09e-41
FDX1	5.98e-46	0.592468	0.508	0.449	1.46e-41
NPEPPS	7.43e-46	0.626783	0.614	0.591	1.81e-41
LGALS3	2.23e-45	0.642281	0.899	0.892	5.45e-41
FEM1B	2.64e-44	0.606057	0.42	0.311	6.45e-40
PFDN4	2.68e-44	0.600915	0.555	0.519	6.54e-40
RSRC2	3.45e-44	0.602167	0.638	0.661	8.44e-40
TTC3	7.69e-44	0.604749	0.491	0.425	1.88e-39
PPP2R2A	7.73e-44	0.63917	0.591	0.603	1.89e-39
BOD1L1	1.79e-43	0.601166	0.513	0.465	4.38e-39
ACBD3	2.95e-43	0.616571	0.586	0.611	7.2e-39
SPRR2F	3.13e-43	-1.94134	0.008	0.167	7.65e-39
NQO1	3.96e-43	0.671903	0.512	0.429	9.69e-39
PLAUR	4.81e-43	0.665945	0.368	0.234	1.17e-38
NCKAP1	5.85e-43	0.624775	0.559	0.542	1.43e-38
YPEL5	6.31e-43	0.638557	0.578	0.582	1.54e-38
MMP3	7.3e-43	-0.616745	0.006	0.161	1.78e-38
SAMD9	8.56e-42	0.774491	0.628	0.589	2.09e-37
LGALS1	9.16e-42	-1.6083	0.235	0.448	2.24e-37
RPN2	3.88e-39	0.61852	0.647	0.698	9.48e-35
PALLD	1.04e-38	0.598548	0.517	0.476	2.54e-34
SPPL3	2.75e-38	0.599793	0.536	0.522	6.73e-34
BLCAP	3.57e-38	0.586479	0.522	0.498	8.73e-34
KLF3	1.14e-36	0.687011	0.588	0.598	2.78e-32
KRT17	8.96e-36	-1.49173	0.988	0.939	2.19e-31
PPP2CB	2.84e-34	0.621196	0.511	0.509	6.93e-30
SGK1	3.02e-34	0.729966	0.606	0.614	7.39e-30
WTAP	6.83e-34	0.644293	0.534	0.545	1.67e-29
TMEM54	3.61e-33	0.680856	0.788	0.852	8.81e-29
GADD45A	5.12e-33	0.866668	0.623	0.645	1.25e-28
MUC21	2.45e-32	-0.802766	0	0.116	5.98e-28
TMEM45A	5.15e-32	-0.789626	0.246	0.451	1.26e-27
AC006262.5	7.8e-32	0.603757	0.396	0.275	1.91e-27
RND3	3.17e-31	0.969718	0.654	0.703	7.75e-27
KLF4	1.8e-30	0.800478	0.592	0.581	4.4e-26
KRT13	4.16e-30	-3.9674	0.651	0.756	1.02e-25
KRT5	5.07e-30	-0.644188	0.97	0.962	1.24e-25
FABP4	1.83e-29	0.831105	0.102	0.034	4.46e-25
SPINT1	3.27e-29	0.652748	0.604	0.674	8e-25
CEBPB	8.17e-28	0.587084	0.771	0.813	2e-23
VIM	8.24e-28	-0.658436	0.056	0.192	2.01e-23
MKNK2	3.19e-26	0.606008	0.486	0.467	7.81e-22
VEGFA	4.59e-26	0.620266	0.463	0.418	1.12e-21
FGFBP1	1.31e-25	-0.70526	0.712	0.769	3.2e-21
EPHX1	5.4e-25	0.62034	0.397	0.352	1.32e-20
KRT76	3.36e-24	-0.637885	0	0.088	8.22e-20
G6PD	5.57e-24	0.650696	0.499	0.527	1.36e-19
TIMP1	5.58e-24	-0.675545	0.15	0.305	1.36e-19
ETFB	1.01e-23	0.801942	0.695	0.784	2.48e-19
BDH1	1.9e-23	0.647852	0.422	0.391	4.64e-19
ODC1	2.81e-23	-0.931563	0.294	0.464	6.87e-19
IFFO2	3.47e-23	0.74027	0.451	0.408	8.49e-19
CXCL10	6.41e-23	-0.829007	0.004	0.09	1.57e-18
LYZ	1.57e-20	-3.19396	0.022	0.113	3.84e-16
DDIT3	1.65e-20	0.625008	0.377	0.321	4.04e-16
CXCL8	1.23e-19	1.05297	0.266	0.181	3e-15
KRT36	1.1e-16	-0.795359	0.001	0.062	2.69e-12
TFF3	1.65e-16	-1.31773	0.002	0.063	4.04e-12
ZG16B	2.36e-15	-5.75513	0.013	0.077	5.78e-11
MUC5B	1.27e-14	-0.917793	0.003	0.058	3.1e-10
CRISP3	1.55e-14	-0.941817	0	0.052	3.79e-10
BPIFB2	2.35e-14	-1.16108	0.003	0.057	5.73e-10
MXD1	3.17e-13	0.666119	0.467	0.467	7.75e-09
STATH	4.8e-12	-4.5268	0.008	0.057	1.17e-07
AZGP1	5.97e-12	-0.81322	0.002	0.046	1.46e-07
EHF	5.58e-11	0.599273	0.438	0.47	1.36e-06
MUC7	1.6e-10	-2.65547	0.003	0.042	3.9e-06
PIP	1.02e-09	-2.64693	0.002	0.037	2.48e-05
TNNT3	2.25e-08	-0.97909	0.014	0.053	0.000549077
FDCSP	6.04e-08	-2.18581	0.003	0.032	0.001476
WFDC2	1.84e-07	-0.70608	0.076	0.042	0.00450353
MMP1	8.33e-07	-1.045	0.392	0.472	0.0203638
C6orf58	1.63e-06	-0.978703	0	0.021	0.0398949
